# Supplementary material for: Identification and ranking of recurrent neo-epitopes in cancer
Source: BMC Med Genomics. 2019 Nov 27;12:171. doi: 10.1186/s12920-019-0611-7 (PMC6882202; doi:10.1186/s12920-019-0611-7)
Supplement: Supplementary file 2 — Additional file 2 Neo-epitope candidates from recurrent variants. Recurrent variants leading to binding (strong and weak binders) neo-epitopes for one of the 11 HLA types considered. Peptide length redundancy has been removed from the variant list, and each variant is listed only once, even if it is recurrent in multiple study cohorts. [file 12920_2019_611_MOESM2_ESM.xlsx]

## Sheet: strong_weak
	Peptide sequence		Parent		Mutant
Peptide length	Parent	Mutant	Binder class	IC50	Binder class	IC50	HLA type	Protein variant	ENSEMBL transcript id
11	FLLVRFTENWV	FLLVSFTENWV	Strong	25.83	Strong	20.8	HLA-A02:01	OR14K1:R14S	ENST00000283225
11	YVMAGVGSPYV	YVMAGLGSPYV	Strong	7.36	Strong	7.36	HLA-A02:01	ERBB2:V777L	ENST00000269571
11	LLGRNSFEVRV	LLGRNSFEVHV	Weak	150.65	Weak	108.31	HLA-A02:01	TP53:R273H	ENST00000269305
9	KQISYSPGV	KQISYSTGV	Strong	5.41	Strong	9.19	HLA-A02:01	CDC42BPA:P675T	ENST00000334218
10	LVIMERLQQV	FVIMERLQQV	No binder	942.86	Weak	111.28	HLA-A02:01	KPNB1:L552F	ENST00000290158
10	MTEVVRRCPH	MTEVVRHCPH	No binder	9602.34	Weak	5210.57	HLA-A01:01	TP53:R175H	ENST00000269305
10	KILCATYVNV	KILCATYVKV	Strong	23.3	Strong	38.75	HLA-A02:01	PIK3CA:N345K	ENST00000263967
11	STRDPLSEITE	STRDPLSEITK	No binder	15457.2	Weak	91.09	HLA-A11:01	PIK3CA:E545K	ENST00000263967
10	KLVVVGAGGV	KLVVVGADGV	No binder	638.68	Weak	333.69	HLA-A02:01	KRAS:G12D	ENST00000256078
10	VVVPYEPPEV	VVVPCEPPEV	Weak	218.82	Weak	446.91	HLA-A02:01	TP53:Y220C	ENST00000269305
11	LLGRNSFEVRV	LLGRNSFEVCV	Weak	150.65	Weak	186.04	HLA-A02:01	TP53:R273C	ENST00000269305
9	KLFEFMHET	KLFKFMHET	Strong	3.97	Strong	14.55	HLA-A02:01	XPO1:E571K	ENST00000401558
10	AISTRDPLSE	AISTRDPLSK	No binder	23444.6	Weak	52.74	HLA-A11:01	PIK3CA:E542K	ENST00000263967
10	SSCMGGMNRR	SSCMGGMNWR	Weak	293.06	Weak	230.98	HLA-A11:01	TP53:R248W	ENST00000269305
9	FMKQMNDAH	FMKQMNDAL	No binder	25982.6	Weak	328.32	HLA-A02:01	PIK3CA:H1047L	ENST00000263967
10	GMNRRPILTI	GMNWRPILTI	No binder	869.37	Weak	238.6	HLA-A02:01	TP53:R248W	ENST00000269305
9	LVFKMRFYR	LVFKMCFYR	Strong	17.49	Strong	22.08	HLA-A11:01	APEX2:R173C	ENST00000374987
10	ILNREIGFAI	ILNREIDFAI	Weak	102.6	Weak	57.51	HLA-A02:01	PIK3CA:G118D	ENST00000263967
10	SSCMGGMNRR	SSCMGGMNQR	Weak	293.06	Weak	250.51	HLA-A11:01	TP53:R248Q	ENST00000269305
11	IMAVKRIRSTV	IMAVKRIWSTV	No binder	747.17	Weak	326.55	HLA-A02:01	MAP2K4:R134W	ENST00000353533
10	AISTRDPLSE	AISTRDPLSK	No binder	22818.9	Weak	131.59	HLA-A03:01	PIK3CA:E542K	ENST00000263967
11	GLAPPQHLIRV	GLAPPQHLTRV	Weak	59.73	Weak	91.09	HLA-A02:01	TP53:I195T	ENST00000269305
9	AHHGGWTTK	ALHGGWTTK	No binder	11857.9	Weak	232.24	HLA-A11:01	PIK3CA:H1047L	ENST00000263967
9	RVELSPMQK	HVELSPMQK	Weak	54.78	Weak	95.63	HLA-A11:01	CHD4:R975H	ENST00000357008
9	RTEEENLRK	RTKEENLRK	Weak	201.76	Weak	74.57	HLA-A11:01	TP53:E285K	ENST00000269305
9	YSFGATCVK	YSFGVTCVK	Strong	34.96	Strong	22.19	HLA-A11:01	EGFR:A289V	ENST00000275493
10	GVMGENNTLV	VVMGENNTLV	Weak	113.1	Weak	90.6	HLA-A02:01	EGFR:G598V	ENST00000275493
10	SAPGGKVEFK	SVPGGKVEFK	Weak	314.41	Weak	82.19	HLA-A11:01	AOX1:A507V	ENST00000374700
9	VLQYAAWGV	ILQYAAWGV	Strong	10.18	Strong	9.09	HLA-A02:01	DPP10:V179I	ENST00000410059
11	KIGDFGLATVK	KIGDFGLATEK	Weak	93.08	Weak	66.92	HLA-A11:01	BRAF:V600E	ENST00000288602
10	KIRRPANVPI	KIWRPANVPI	No binder	8998.77	Weak	307.68	HLA-A02:01	KCNA10:R152W	ENST00000369771
9	SSCMGGMNR	SSCMGSMNR	Weak	80.87	Weak	51.06	HLA-A11:01	TP53:G245S	ENST00000269305
11	KILNVDEFVKR	KILNVDEFVKI	No binder	23192.3	Weak	319.56	HLA-A02:01	INTS7:R106I	ENST00000366994
11	ILNEVSLLGSA	ILNEVSLLGSV	Weak	162.5	Strong	26.68	HLA-A02:01	AOX1:A507V	ENST00000374700
10	WVKRDSYLPV	WLKRDSYLPV	No binder	3202.08	Weak	139.66	HLA-A02:01	POLE:V411L	ENST00000320574
11	EVMAQQTLEKI	KVMAQQTLEKI	No binder	6575.26	Weak	309.35	HLA-A02:01	SIAE:E96K	ENST00000263593
9	ALGTKTFRI	ALGTKTFQI	Weak	113.71	Weak	74.97	HLA-A02:01	ACTR10:R342Q	ENST00000254286
11	MLAAHTNNYEI	MLAAHTNNYKI	Strong	19.6	Strong	35.92	HLA-A02:01	TRPC5:E156K	ENST00000262839
11	YMCNSSCMGGM	YMCNSFCMGGM	Weak	466.68	Weak	464.16	HLA-A02:01	TP53:S241F	ENST00000269305
10	ILDTAGQEEY	ILDTAGLEEY	Strong	85.83	Strong	51.34	HLA-A01:01	KRAS:Q61L	ENST00000256078
10	GTRVRAMAIY	GTRFRAMAIY	Weak	3745.99	Weak	3289.87	HLA-A01:01	TP53:V157F	ENST00000269305
11	GTRVRAMAIYK	GTRFRAMAIYK	Weak	67.65	Strong	37.11	HLA-A11:01	TP53:V157F	ENST00000269305
11	LLGRNSFEVRV	LLGRNSFEVLV	Weak	150.65	Weak	98.79	HLA-A02:01	TP53:R273L	ENST00000269305
10	NSSCMGGMNR	NSFCMGGMNR	No binder	1177	Weak	350.34	HLA-A11:01	TP53:S241F	ENST00000269305
10	KLVVVGAGGV	KLVVVGACGV	No binder	638.68	Weak	164.27	HLA-A02:01	KRAS:G12C	ENST00000256078
10	KLVVVGAGGV	KLVVVGAVGV	No binder	638.68	Weak	147.43	HLA-A02:01	KRAS:G12V	ENST00000256078
10	YLDSGIHSGA	YLDFGIHSGA	Weak	4989.87	Weak	5382.48	HLA-A01:01	CTNNB1:S33F	ENST00000349496
10	KLVVVGAGGV	KLVVVGAAGV	No binder	638.68	Weak	114.33	HLA-A02:01	KRAS:G12A	ENST00000256078
10	GTRVRAMAIY	GTRVLAMAIY	Weak	3745.99	Weak	2984.62	HLA-A01:01	TP53:R158L	ENST00000269305
9	VVGAGGVGK	VVGAGDVGK	Weak	120.68	Weak	285.24	HLA-A11:01	KRAS:G13D	ENST00000256078
10	VLILPLLLLL	VLILPLRLLL	Weak	150.65	Weak	439.71	HLA-A02:01	OR51F1:L169R	ENST00000380383
9	VVGAGGVGK	VVGACGVGK	Weak	120.68	Weak	62.71	HLA-A11:01	KRAS:G12C	ENST00000256078
10	YMCNSSCMGG	YMCNSSCMGV	No binder	3725.78	Strong	7.73	HLA-A02:01	TP53:G245V	ENST00000269305
11	YMCNSSCMGGM	YMCNSSCMGSM	Weak	466.68	Weak	328.32	HLA-A02:01	TP53:G245S	ENST00000269305
10	NLLGRNSFEV	NLLGRNSFKV	Strong	17.88	Strong	37.31	HLA-A02:01	TP53:E271K	ENST00000269305
10	KLVVVGAGGV	KLVVVGASGV	No binder	638.68	Weak	193.22	HLA-A02:01	KRAS:G12S	ENST00000256078
9	VVGAGGVGK	VVGADGVGK	Weak	120.68	Weak	187.05	HLA-A11:01	KRAS:G12D	ENST00000256078
10	LILPLLLLLK	LILPLRLLLK	Strong	25.41	Strong	24.73	HLA-A11:01	OR51F1:L169R	ENST00000380383
9	VVGAGGVGK	VVGAVGVGK	Weak	446.91	Weak	238.6	HLA-A03:01	KRAS:G12V	ENST00000256078
11	PSDQDLLRCRV	PSDQDLLRCHV	Weak	1844.1	Weak	2722.37	HLA-A01:01	GNAS:R201H	ENST00000371085
11	YMCNSSCMGGM	YMCNSSFMGGM	Weak	466.68	Weak	255.99	HLA-A02:01	TP53:C242F	ENST00000269305
11	YLSTDVGSCTL	YLSTDVGFCTL	Weak	77.44	Weak	57.51	HLA-A02:01	ERBB2:S310F	ENST00000269571
9	VVGAGGVGK	VVGAAGVGK	Weak	120.68	Weak	104.28	HLA-A11:01	KRAS:G12A	ENST00000256078
9	VVGAGGVGK	VVGAVGVGK	Weak	120.68	Weak	57.51	HLA-A11:01	KRAS:G12V	ENST00000256078
9	RSDELTRHY	RSDKLTRHY	Strong	37.11	Strong	87.23	HLA-A01:01	KLF5:E419K	ENST00000377687
9	VVGAGGVGK	VVGACGVGK	Weak	446.91	Weak	217.64	HLA-A03:01	KRAS:G12C	ENST00000256078
11	CLLDILDTAGQ	CLLDILDTAGL	No binder	8032.38	Weak	74.16	HLA-A02:01	KRAS:Q61L	ENST00000256078
9	TTGRLQLMA	ITGRLQLMA	Weak	5530.06	Weak	5900.97	HLA-A01:01	RBM39:T353I	ENST00000253363
9	STAVEFCKK	STAVKFCKK	Strong	16.04	Strong	19.28	HLA-A11:01	CD55:E156K	ENST00000367064
9	VSKHAQDFE	VSKHAQDFK	No binder	25289.2	Weak	140.42	HLA-A11:01	RASGRF2:E934K	ENST00000265080
11	KRIHTEEKPYK	KIIHTEEKPYK	No binder	9096.67	Weak	111.28	HLA-A11:01	ZNF117:R185I	ENST00000282869
10	SVSDAVATYY	FVSDAVATYY	Weak	56.28	Weak	363.86	HLA-A11:01	POLE:S459F	ENST00000320574
10	RTGNLGALIK	QTGNLGALIK	Strong	46.32	Weak	107.72	HLA-A11:01	DYM:R70Q	ENST00000269445
9	VVSDASSAV	VVSDAISAV	Weak	328.32	Weak	94.1	HLA-A02:01	SOX17:S403I	ENST00000297316
10	YLDSGIHSGA	YLDSRIHSGA	Strong	25	Weak	55.08	HLA-A02:01	CTNNB1:G34R	ENST00000349496
10	YLDSGIHSGA	YLDFGIHSGA	Strong	25	Strong	29.56	HLA-A02:01	CTNNB1:S33F	ENST00000349496
10	YLDSGIHSGA	YLDSGIHCGA	Strong	25	Strong	21.72	HLA-A02:01	CTNNB1:S37C	ENST00000349496
9	RTGVMICAY	QTGVMICAY	Strong	316.12	Strong	233.5	HLA-A01:01	PTEN:R130Q	ENST00000371953
9	RLFQPFLKV	QLFQPFLKV	Strong	47.85	Weak	126.7	HLA-A02:01	PIK3CA:R93Q	ENST00000263967
11	KLNLVQHVRSV	KLNLVQHVRLV	Weak	237.32	Weak	223.61	HLA-A02:01	ZFHX4:S1068L	ENST00000521891
9	RTGVMICAY	GTGVMICAY	Strong	316.12	Strong	301.1	HLA-A01:01	PTEN:R130G	ENST00000371953
11	STRDPLSEITE	STRDPLSEITK	No binder	12790.9	Weak	268.76	HLA-A03:01	PIK3CA:E545K	ENST00000263967
10	PMVRRAAASK	RMVRRAAASK	No binder	3398.41	Weak	97.2	HLA-A11:01	PPP2R1A:P179R	ENST00000322088
9	ELPKYGVKV	KLPKYGVKV	No binder	5016.94	Weak	78.29	HLA-A02:01	RPL5:E82K	ENST00000370321
9	KLLCMYRNA	KLLCMYQNA	Weak	384.09	Weak	58.14	HLA-A02:01	RASGRP3:R60Q	ENST00000402538
10	RLQTENLQSL	RLQTDNLQSL	Weak	239.9	Weak	230.98	HLA-A02:01	CNKSR1:E77D	ENST00000374253
10	WLYFEIFDSL	WLYFKIFDSL	Strong	25.83	Strong	40.24	HLA-A02:01	TBCCD1:E77K	ENST00000338733
10	ELNNELKMNV	KLNNELKMNV	No binder	1957.17	Strong	47.08	HLA-A02:01	RASGRF2:E934K	ENST00000265080
10	ALGSNLHVEV	ALGSNLHVKV	Strong	33.66	Weak	82.64	HLA-A02:01	BTN3A2:E153K	ENST00000356386
9	KLKKFMIRI	KLNKFMIRI	No binder	506.12	Weak	51.06	HLA-A02:01	FZD6:K411N	ENST00000358755
9	SLGFELTSV	SLGFKLTSV	Strong	20.03	Strong	27.41	HLA-A02:01	CAPRIN2:E13K	ENST00000298892
9	VRSDWNNSL	VQSDWNNSL	No binder	17695.8	Weak	302.73	HLA-A02:01	SACS:R2906Q	ENST00000382292
9	SLDGLDNEV	SLDGLDNKV	Strong	49.97	Weak	166.96	HLA-A02:01	TRAPPC8:E286K	ENST00000283351
11	NSMTLGEVEQL	NLMTLGEVEQL	No binder	14252.5	Weak	293.06	HLA-A02:01	C21orf91:S224L	ENST00000284881
11	CSDDTPMVRRA	CSDDTRMVRRA	Weak	1079.41	Weak	1756.46	HLA-A01:01	PPP2R1A:P179R	ENST00000322088
10	MIGKHKNIIN	MIGKHKNIIK	No binder	31229.5	Weak	203.96	HLA-A11:01	FGFR2:N549K	ENST00000358487
9	WQQQSYLDS	WQQQSYLDY	No binder	27426.9	Weak	2456.44	HLA-A01:01	CTNNB1:S33Y	ENST00000349496
11	VRFTENWVLLR	VSFTENWVLLR	No binder	10874.6	Weak	105.42	HLA-A11:01	OR14K1:R14S	ENST00000283225
10	CLREATLITI	CLCEATLITI	No binder	677.84	Weak	135.94	HLA-A02:01	PIK3CA:R38C	ENST00000263967
10	YLDSGIHSGA	YLDSGIHFGA	Strong	25	Strong	6.64	HLA-A02:01	CTNNB1:S37F	ENST00000349496
11	RINRLDLLITY	QINRLDLLITY	Weak	2289.62	Weak	1646.06	HLA-A01:01	CASP8:R68Q	ENST00000432109
11	CAAYAHELPKY	CAAYAHKLPKY	Weak	2649.72	Weak	5441.03	HLA-A01:01	RPL5:E82K	ENST00000370321
11	ATHNRGDGRKY	ATHNHGDGRKY	No binder	6575.26	Weak	4883.05	HLA-A01:01	PCDHB5:R185H	ENST00000231134
11	ASDSHQYDRIY	ASDSHQYDQIY	Strong	26.39	Strong	12.31	HLA-A01:01	PCMTD1:R162Q	ENST00000360540
11	SSIHSKYKRIY	SSIHSKYKIIY	No binder	7169.76	Weak	3307.72	HLA-A01:01	ZNF678:R509I	ENST00000343776
9	VTISSFLNS	VTISSFLNY	No binder	20701.6	Strong	135.94	HLA-A01:01	UBE3B:S569Y	ENST00000342494
10	SFIEKENYHY	YFIEKENYHY	No binder	9346.08	Weak	5126.69	HLA-A01:01	NUDT15:S83Y	ENST00000258662
9	ISYETLIAY	ILYETLIAY	Weak	261.59	Strong	81.31	HLA-A03:01	DOCK10:S1349L	ENST00000258390
10	ALKFDTTPNE	ALKFDTTPNK	No binder	22090.1	Strong	57.51	HLA-A03:01	OXR1:E122K	ENST00000442977
9	ELASDIKYR	KLASDIKYR	No binder	11604	Weak	454.22	HLA-A03:01	NRAP:E327K	ENST00000359988
10	ISFTTVSIPK	ILFTTVSIPK	Strong	25.83	Strong	11.29	HLA-A03:01	OR6C1:S70L	ENST00000379668
9	HMDCLRWVK	HMDCLRWLK	Weak	286.79	Weak	141.18	HLA-A03:01	POLE:V411L	ENST00000320574
11	VMHQRIHTGEK	VMHQIIHTGEK	Weak	170.61	Weak	233.5	HLA-A03:01	ZNF180:R569I	ENST00000221327
10	IIYSIPRYVR	IIYLIPRYVR	Weak	148.23	Weak	251.87	HLA-A03:01	TPTE:S423L	ENST00000618007
10	KAFEFKVLAK	KAFKFKVLAK	Strong	40.9	Strong	26.53	HLA-A03:01	PCDH19:E530K	ENST00000373034
10	KVFREPFVSN	KVFREPFVSY	No binder	11667	Weak	83.09	HLA-A11:01	SOS1:N233Y	ENST00000402219
11	LMGHVAAVRCV	LMGHVAAVCCV	Weak	476.88	Weak	178.16	HLA-A02:01	FBXW7:R505C	ENST00000281708
10	STPPGEDIWK	STLPGEDIWK	Weak	168.78	Strong	30.38	HLA-A11:01	MYCN:P44L	ENST00000281043
10	LTLRKGGNNK	LTLRKGRNNK	Weak	150.65	Weak	187.05	HLA-A11:01	PIK3R1:G376R	ENST00000521381
10	YLDSGIHSGA	YLDCGIHSGA	Strong	25	Strong	28.47	HLA-A02:01	CTNNB1:S33C	ENST00000349496
9	LLANDPTSL	LLANDPTYL	Weak	61.7	Strong	20.47	HLA-A02:01	MTOR:S2215Y	ENST00000361445
10	YRNIFSCLPL	YQNIFSCLPL	No binder	6195.39	Weak	96.68	HLA-A02:01	EPHX4:R282Q	ENST00000370383
9	SLLPVVNNS	SLLPVVNNL	No binder	1672.99	Strong	19.49	HLA-A02:01	MED23:S234L	ENST00000368068
11	GLVESKIRILV	GLVESKIQILV	Weak	90.6	Strong	42.48	HLA-A02:01	PAPOLB:R400Q	ENST00000404991
9	RTVKSFLSK	CTVKSFLSK	Strong	10.13	Strong	14.01	HLA-A11:01	RGS7:R44C	ENST00000366565
9	AIWFRTYLH	AIWFQTYLH	Weak	243.82	Weak	367.82	HLA-A11:01	MBOAT2:R43Q	ENST00000305997
11	SLMTSSEEIHK	LLMTSSEEIHK	Weak	53.61	Weak	168.78	HLA-A11:01	XIRP2:S936L	ENST00000628543
11	KRIHTGERPHK	KIIHTGERPHK	No binder	13648.8	Weak	202.86	HLA-A11:01	ZNF732:R410I	ENST00000419098
11	STVRCMHLHEK	STVHCMHLHEK	Strong	20.58	Strong	15.78	HLA-A11:01	FBXW7:R465H	ENST00000281708
9	SSMVLTKLK	SLMVLTKLK	Strong	14.09	Strong	25.27	HLA-A11:01	HSPA1L:S123L	ENST00000375654
10	RTRNWVLQQK	RTRNWVIQQK	Weak	80	Weak	85.36	HLA-A11:01	AKAP9:L3482I	ENST00000356239
10	EVMAQQTLEK	KVMAQQTLEK	Weak	70.26	Strong	12.99	HLA-A11:01	SIAE:E96K	ENST00000263593
9	RINSYSGIK	QINSYSGIK	Strong	38.96	Weak	130.18	HLA-A11:01	C12orf4:R335Q	ENST00000261250
10	RLIEQSREFK	RLIKQSREFK	Weak	67.28	Weak	89.14	HLA-A11:01	CUX1:E36K	ENST00000292535
9	LVQHVRSVK	LVQHVRLVK	Weak	99.33	Weak	50.24	HLA-A11:01	ZFHX4:S1068L	ENST00000521891
11	TTPNELVQLNK	TTPNKLVQLNK	Weak	125.34	Weak	104.28	HLA-A11:01	OXR1:E122K	ENST00000442977
11	KTFRIHTPPAK	KTFQIHTPPAK	Strong	29.89	Strong	31.89	HLA-A11:01	ACTR10:R342Q	ENST00000254286
9	GIVPLRYVK	GIVPLCYVK	Strong	44.12	Weak	51.61	HLA-A11:01	TXNL1:R234C	ENST00000217515
11	IVHKRIHTGEK	IVHKIIHTGEK	Weak	392.49	Weak	311.03	HLA-A11:01	ZNF606:R476I	ENST00000341164
9	HIRTHTGEK	HIQTHTGEK	No binder	1550.96	Weak	195.32	HLA-A11:01	ZNF878:R415Q	ENST00000547628
11	KVFNSKRYVAR	KVFNLKRYVAR	Weak	114.95	Weak	130.18	HLA-A11:01	ZNF765:S254L	ENST00000396408
10	KAFEFKVLAK	KAFKFKVLAK	Strong	20.69	Strong	22.68	HLA-A11:01	PCDH19:E530K	ENST00000373034
10	ALLDLINFFI	TLLDLINFFI	Strong	5.12	Strong	5.68	HLA-A02:01	STAG1:A116T	ENST00000383202
10	FIYHDRVPDL	FIYHDQVPDL	Weak	105.99	Weak	57.2	HLA-A02:01	PDCD6IP:R322Q	ENST00000307296
9	VSDASSAVY	VSDAISAVY	Strong	8.9	Strong	7.36	HLA-A01:01	SOX17:S403I	ENST00000297316
9	TLRKGGNNK	TLRKGRNNK	Weak	116.2	Weak	113.71	HLA-A03:01	PIK3R1:G376R	ENST00000521381
10	MLLEKLRQRI	MLLEKLCQRI	Weak	71.02	Strong	19.28	HLA-A02:01	PDE4DIP:R478C	ENST00000369354
9	AVADSIPEV	AVADSIPKV	Strong	10.35	Strong	33.3	HLA-A02:01	PCDHGA8:E670K	ENST00000398604
9	TRICPAFFL	TQICPAFFL	No binder	13000.1	Weak	140.42	HLA-A02:01	TM6SF1:R166Q	ENST00000322019
9	GLIEKNIEL	GLIEKNIKL	Strong	9.29	Strong	23.3	HLA-A02:01	DNMT1:E432K	ENST00000340748
9	KILCATYVN	KILCATYVK	No binder	18082.8	Strong	31.55	HLA-A11:01	PIK3CA:N345K	ENST00000263967
10	KLVVVGAGGV	KLVVVGASGV	No binder	638.68	Weak	193.22	HLA-A02:01	HRAS:G12S	ENST00000311189
10	YLDSGIHSGA	YLDSGIHCGA	Weak	4989.87	Weak	4600.95	HLA-A01:01	CTNNB1:S37C	ENST00000349496
9	HMDCLRWVK	HMDCLRWLK	Weak	111.28	Strong	41.35	HLA-A11:01	POLE:V411L	ENST00000320574
9	STLSSEVKK	STLSSKVKK	Strong	18.07	Strong	21.49	HLA-A11:01	NBEA:E1710K	ENST00000400445
10	GLQDDSKVFK	GLQDDLKVFK	Weak	200.68	Weak	202.86	HLA-A11:01	HTR2A:S219L	ENST00000378688
10	AIRTAFKNRK	AIQTAFKNRK	Weak	416.56	Weak	90.6	HLA-A11:01	ABCA5:R1476Q	ENST00000392676
10	FVSNSKLFSA	FVSYSKLFSA	Weak	177.2	Weak	175.29	HLA-A02:01	SOS1:N233Y	ENST00000402219
10	YLDSGIHSGA	YLDYGIHSGA	Strong	25	Strong	28.47	HLA-A02:01	CTNNB1:S33Y	ENST00000349496
9	TTAPSLSGK	ITAPSLSGK	Strong	14.71	Strong	17.78	HLA-A11:01	CTNNB1:T41I	ENST00000349496
10	YLDSGIHSGA	YLNSGIHSGA	Strong	25	Strong	38.54	HLA-A02:01	CTNNB1:D32N	ENST00000349496
9	AAYAHELPK	AAYAHKLPK	Strong	33.66	Strong	29.73	HLA-A03:01	RPL5:E82K	ENST00000370321
10	RLIEQSREFK	RLIKQSREFK	Strong	49.7	Strong	40.24	HLA-A03:01	CUX1:E36K	ENST00000292535
10	MIKENSSGYK	MIKDNSSGYK	Strong	53.61	Strong	51.34	HLA-A03:01	AP4E1:E235D	ENST00000261842
11	KVFNSKRYVAR	KVFNLKRYVAR	Weak	190.11	Weak	220.01	HLA-A03:01	ZNF765:S254L	ENST00000396408
10	RVHTGERPFE	RVHTGERPFK	No binder	20926.8	Strong	62.71	HLA-A03:01	ZNF583:E325K	ENST00000291598
9	ALGSNLHVE	ALGSNLHVK	No binder	26985.4	Weak	171.54	HLA-A03:01	BTN3A2:E153K	ENST00000356386
10	IIRTGEKFYK	IICTGEKFYK	Strong	82.64	Weak	123.99	HLA-A03:01	ZNF43:R280C	ENST00000354959
9	FLKELLFRI	FLKELLFQI	Strong	8.03	Strong	7.2	HLA-A02:01	CASP8:R68Q	ENST00000432109
11	MLSFFEQFRKI	MLSFFEQFCKI	No binder	582.56	Weak	183.04	HLA-A02:01	XPO7:R558C	ENST00000252512
11	VQYSDIGLLYI	VQYSDIGILYI	Weak	116.2	Weak	146.63	HLA-A02:01	TECTA:L832I	ENST00000264037
9	KLLEFRYFI	KLLEFCYFI	Strong	3.57	Strong	2.59	HLA-A02:01	ALG10:R416C	ENST00000266483
11	KRIHTGEKPYV	KIIHTGEKPYV	No binder	13575.1	Weak	257.38	HLA-A02:01	ZNF606:R476I	ENST00000341164
10	KSDLRTVAPA	KLDLRTVAPA	No binder	9550.53	Weak	199.59	HLA-A02:01	CSF2RA:S25L	ENST00000381524
9	VVGAGGVGK	VVGAGDVGK	Weak	120.68	Weak	285.24	HLA-A11:01	NRAS:G13D	ENST00000369535
10	ASSAVYYCNY	AISAVYYCNY	Weak	139.66	Weak	138.91	HLA-A11:01	SOX17:S403I	ENST00000297316
11	HIMKTISYETL	HIMKTILYETL	Weak	489.96	Weak	302.73	HLA-A02:01	DOCK10:S1349L	ENST00000258390
9	YMLLGGVRT	YMLLGGVCT	Weak	324.79	Weak	330.1	HLA-A02:01	DPPA3:R108C	ENST00000345088
9	AIVQKVISV	AIVQKVILV	Weak	141.18	Weak	216.47	HLA-A02:01	SMCO3:S118L	ENST00000316048
9	LLSTLSSEV	LLSTLSSKV	Strong	15.78	Strong	45.82	HLA-A02:01	NBEA:E1710K	ENST00000400445
9	AALDSIRYI	AALDSIHYI	No binder	1978.46	Weak	95.63	HLA-A02:01	CHRNA5:R401H	ENST00000299565
10	WLTCFLRHER	WLTCFLRHEI	No binder	17600.3	Weak	195.32	HLA-A02:01	ZNF799:R552I	ENST00000430385
10	SLSRNDFQSL	SLSQNDFQSL	Weak	296.25	Weak	184.04	HLA-A02:01	BACH1:R538Q	ENST00000286800
10	RIYTGEEPDK	IIYTGEEPDK	Weak	140.42	Weak	242.51	HLA-A11:01	ZNF678:R509I	ENST00000343776
11	RRIHTGEKPYK	RIIHTGEKPYK	No binder	6095.65	Weak	66.2	HLA-A11:01	ZNF721:R341I	ENST00000338977
10	RIRRPCEIKK	RICRPCEIKK	Weak	459.16	Weak	94.1	HLA-A11:01	KIAA2026:R574C	ENST00000399933
10	IIRTGEKFYK	IICTGEKFYK	Weak	214.14	Strong	44.84	HLA-A11:01	ZNF43:R280C	ENST00000354959
11	YSIPRYVRDLK	YLIPRYVRDLK	Weak	83.99	Weak	190.11	HLA-A11:01	TPTE:S423L	ENST00000618007
11	LQYNYGIRNYR	LQYNYGIQNYR	Weak	342.84	Weak	339.15	HLA-A11:01	PLA2G3:R201Q	ENST00000215885
10	RIHAGEKFYK	RIHAGDKFYK	Strong	35.73	Strong	40.24	HLA-A11:01	ZNF492:E362D	ENST00000456783
11	KRIHTGEQPYK	KIIHTGEQPYK	No binder	5805.97	Weak	62.71	HLA-A11:01	ZNF254:R622I	ENST00000357002
10	FIIYSIPRYV	FIIYLIPRYV	Strong	10.07	Strong	12.31	HLA-A02:01	TPTE:S423L	ENST00000618007
10	GIEKEVNVYK	GIKKEVNVYK	Weak	146.63	Weak	91.09	HLA-A11:01	GIPC2:E115K	ENST00000370759
9	KTVVNKLFE	KTVVNKLFK	No binder	12249.1	Strong	18.07	HLA-A11:01	XPO1:E571K	ENST00000401558
9	RSIWDVISK	QSIWDVISK	Strong	12.04	Strong	24.33	HLA-A11:01	ABCA12:R1515Q	ENST00000272895
11	RIQNILTEEPK	QIQNILTEEPK	Weak	181.07	Weak	461.65	HLA-A11:01	PON1:R306Q	ENST00000222381
9	VLVAELVGV	VLVAKLVGV	Strong	14.63	Strong	17.4	HLA-A02:01	CEBPZOS:E20K	ENST00000392061
9	TLNSLIYTL	TLNYLIYTL	Strong	12.44	Strong	20.35	HLA-A02:01	OR2AE1:S286Y	ENST00000316368
9	KLADLSLRI	KLADLSLCI	Strong	10.58	Strong	11.47	HLA-A02:01	CCDC53:R58C	ENST00000240079
11	CSDDTPMVRRA	CSDDTPMVRWA	Weak	1079.41	Weak	1407.05	HLA-A01:01	PPP2R1A:R183W	ENST00000322088
10	TVRCMHLHEK	TVHCMHLHEK	Weak	189.08	Weak	212.98	HLA-A03:01	FBXW7:R465H	ENST00000281708
11	YRNIFSCLPLK	YQNIFSCLPLK	No binder	7486.88	Weak	174.34	HLA-A11:01	EPHX4:R282Q	ENST00000370383
9	LAYLQIFRK	LAYLQIFCK	Strong	31.38	Strong	37.71	HLA-A11:01	HCRTR2:R248C	ENST00000370862
11	TVEECVQKFIE	TVEECVQKFIK	No binder	22818.9	Weak	283.7	HLA-A11:01	DNAJC24:E61K	ENST00000465995
9	LSLDGLDNE	LSLDGLDNK	No binder	27575.7	Weak	118.74	HLA-A11:01	TRAPPC8:E286K	ENST00000283351
11	KRIHTGERPYK	KIIHTGERPYK	No binder	5774.65	Weak	59.09	HLA-A11:01	ZNF559:R457I	ENST00000393883
9	DSVHFFRPK	NSVHFFRPK	Weak	489.96	Weak	54.19	HLA-A11:01	EP300:D1399N	ENST00000263253
10	RIYTGEEPDK	IIYTGEEPDK	Weak	91.58	Weak	207.3	HLA-A03:01	ZNF678:R509I	ENST00000343776
9	NLKWSTAVE	NLKWSTAVK	No binder	24481.5	Weak	162.5	HLA-A03:01	CD55:E156K	ENST00000367064
9	RMAISIPNR	CMAISIPNR	Weak	102.05	Weak	531.38	HLA-A03:01	STEAP4:R237C	ENST00000380079
9	RTNSPLQVK	QTNSPLQVK	Strong	70.26	Weak	414.31	HLA-A03:01	CNTNAP2:R483Q	ENST00000361727
11	HMWRAIRTAFK	HMWRAIQTAFK	Strong	85.83	Weak	90.11	HLA-A03:01	ABCA5:R1476Q	ENST00000392676
10	KLYCLIEIVH	KLYCLIKIVH	Weak	482.07	Weak	271.69	HLA-A03:01	DOCK1:E843K	ENST00000280333
10	GLQDDSKVFK	GLQDDLKVFK	Weak	398.91	Weak	497.98	HLA-A03:01	HTR2A:S219L	ENST00000378688
9	AAYAHELPK	AAYAHKLPK	Strong	12.92	Strong	13.94	HLA-A11:01	RPL5:E82K	ENST00000370321
10	TIDDEKLRNE	TIDDEKLRNK	No binder	31912.6	Weak	401.08	HLA-A11:01	PABPC4L:E312K	ENST00000421491
11	KRIHTGEKPYK	KIIHTGEKPYK	No binder	6866.08	Weak	74.97	HLA-A11:01	ZNF732:R354I	ENST00000419098
9	NTVLENFFK	NTVLDNFFK	Strong	26.68	Strong	30.38	HLA-A11:01	CERS3:E84D	ENST00000284382
10	KLVVVGAGGV	KLVVVGADGV	No binder	638.68	Weak	333.69	HLA-A02:01	NRAS:G12D	ENST00000369535
10	GTYANETKLK	GTYANKTKLK	Strong	49.7	Strong	31.04	HLA-A03:01	EMB:E219K	ENST00000303221
11	LLANDPTSLRK	LLANDPTYLRK	Weak	263.01	Weak	203.96	HLA-A03:01	MTOR:S2215Y	ENST00000361445
10	ASSAVYYCNY	AISAVYYCNY	No binder	1894.66	Weak	704.01	HLA-A03:01	SOX17:S403I	ENST00000297316
10	WLHKRGEYIK	WLHKRGKYIK	No binder	888.39	Weak	537.16	HLA-A03:01	AKT1:E17K	ENST00000349310
11	KMIGKHKNIIN	KMIGKHKNIIK	No binder	12790.9	Weak	107.72	HLA-A03:01	FGFR1:N546K	ENST00000447712
11	ILWRQDIDLGV	ILWRQDIHLGV	Weak	64.08	Strong	46.83	HLA-A02:01	NFE2L2:D29H	ENST00000397062
11	LMGHVAAVRCV	LMGHVAAVGCV	Weak	476.88	Weak	412.08	HLA-A02:01	FBXW7:R505G	ENST00000281708
9	VVGAGGVGK	VVGAGRVGK	Weak	120.68	Weak	93.08	HLA-A11:01	HRAS:G13R	ENST00000311189
10	QLDEETGEFL	QLDEQTGEFL	Weak	170.61	Weak	285.24	HLA-A02:01	NFE2L2:E79Q	ENST00000397062
11	PSDEPIAEAPF	PSDKPIAEAPF	Weak	3685.69	Weak	5743.49	HLA-A01:01	MAPK1:E322K	ENST00000215832
10	RVYISYLDSV	RVYISYLNSV	Weak	123.99	Weak	90.6	HLA-A02:01	EP300:D1399N	ENST00000263253
9	KLVVVGAGG	KLVVVGAGV	No binder	18478.4	Weak	140.42	HLA-A02:01	HRAS:G13V	ENST00000311189
10	SSGFRNIAVK	SSGFCNIAVK	Weak	58.77	Strong	43.65	HLA-A11:01	ATM:R337C	ENST00000278616
10	ILDTAGQEEY	ILDTAGREEY	Strong	85.83	Strong	234.76	HLA-A01:01	NRAS:Q61R	ENST00000369535
11	KIGDFGLATVK	KIGDFGLATEK	Weak	205.07	Weak	279.13	HLA-A03:01	BRAF:V600E	ENST00000288602
11	CLLDILDTAGQ	CLLDILDTAGK	No binder	25842.4	Weak	476.88	HLA-A11:01	NRAS:Q61K	ENST00000369535
10	ILDTAGQEEY	ILDTAGKEEY	Strong	85.83	Strong	304.37	HLA-A01:01	HRAS:Q61K	ENST00000311189
10	ILDTAGQEEY	ILDTAGREEY	Strong	85.83	Strong	234.76	HLA-A01:01	HRAS:Q61R	ENST00000311189
11	ILWRQDIDLGV	ILWRQDIDLAV	Weak	64.08	Weak	60.71	HLA-A02:01	NFE2L2:G31A	ENST00000397062
10	KLVVVGAGGV	KLVVVGACGV	No binder	638.68	Weak	164.27	HLA-A02:01	NRAS:G12C	ENST00000369535
10	YTTNAFPGEY	YTTNAFSGEY	Strong	35.54	Strong	29.73	HLA-A01:01	RAC1:P29S	ENST00000348035
9	RVRAMAIYK	RVRAMAICK	Strong	17.31	Weak	59.41	HLA-A11:01	TP53:Y163C	ENST00000269305
9	DLMPIFMRY	NLMPIFMRY	No binder	2339.71	Weak	280.65	HLA-A03:01	CFAP61:D195N	ENST00000245957
9	CQLAKTCPV	FQLAKTCPV	Weak	80.43	Strong	4.15	HLA-A02:01	TP53:C135F	ENST00000269305
11	AASPASERGWK	AALPASERGWK	Weak	333.69	Weak	276.13	HLA-A11:01	C3orf70:S6L	ENST00000335012
9	QLDEETGEF	QLDEQTGEF	Weak	3472.75	Weak	2873.7	HLA-A01:01	NFE2L2:E79Q	ENST00000397062
9	SSCMGGMNR	SSCMGCMNR	Weak	80.87	Weak	65.13	HLA-A11:01	TP53:G245C	ENST00000269305
11	ILWRQDIDLGV	ILWRQDINLGV	Weak	64.08	Strong	44.36	HLA-A02:01	NFE2L2:D29N	ENST00000397062
9	FVQGKDWGF	FVQGKDWGL	No binder	9047.59	Weak	163.39	HLA-A02:01	SPOP:F133L	ENST00000347630
10	YSSGFRNIAV	YSSGFCNIAV	No binder	953.12	Weak	299.47	HLA-A02:01	ATM:R337C	ENST00000278616
9	FVQGKDWGF	FVQGKDWGV	No binder	9047.59	Strong	34.59	HLA-A02:01	SPOP:F133V	ENST00000347630
11	FLSHLAIIDIS	FLSHLAIIDIL	No binder	2751.98	Weak	80.43	HLA-A02:01	OR2A5:S71L	ENST00000408906
9	SLGDAIKHL	FLGDAIKHL	Weak	116.83	Strong	13.64	HLA-A02:01	HBG2:S71F	ENST00000336906
9	FSFEVIGRL	FLFEVIGRL	Weak	497.98	Strong	5.35	HLA-A02:01	ADH1C:S266L	ENST00000515683
10	SILEISFTTV	SILEILFTTV	Strong	14.87	Strong	12.92	HLA-A02:01	OR6C1:S70L	ENST00000379668
11	ELALVVDVEGI	KLALVVDVEGI	No binder	5590.22	Weak	232.24	HLA-A02:01	HYDIN:E670K	ENST00000393567
10	ISCEPLESPV	ILCEPLESPV	No binder	4358.65	Strong	22.56	HLA-A02:01	SELP:S385L	ENST00000263686
10	FIGQKFRHGL	FIGQKFCHGL	No binder	1354.76	Weak	321.29	HLA-A02:01	CXCR2:R322C	ENST00000318507
10	YMFLGNFSFL	YMFLENFSFL	Strong	5.04	Strong	5.74	HLA-A02:01	OR11H1:G79E	ENST00000252835
10	ISFTTVSIPK	ILFTTVSIPK	Strong	12.37	Strong	20.47	HLA-A11:01	OR6C1:S70L	ENST00000379668
10	QVDFRSVLAK	QVDFCSVLAK	Weak	55.38	Strong	43.88	HLA-A11:01	MYLK:R954C	ENST00000360304
9	SLHTYSLSA	FLHTYSLSA	Weak	104.28	Strong	12.17	HLA-A02:01	PCDH18:S170F	ENST00000344876
11	FLPHFPMTPEA	FLPHFSMTPEA	Weak	51.06	Strong	42.71	HLA-A02:01	ZFHX4:P1723S	ENST00000521891
10	VLLPNEIDGL	VLLPNKIDGL	Weak	80.87	Weak	130.18	HLA-A02:01	SERPINB3:E250K	ENST00000283752
9	FPGEYIPTV	FSGEYIPTV	No binder	576.3	Strong	19.28	HLA-A02:01	RAC1:P29S	ENST00000348035
11	FLYFRDRLGDT	FLYFRDRLGDI	No binder	2021.74	Weak	346.57	HLA-A02:01	SLC27A5:T554I	ENST00000263093
10	CTSDVLSWNE	CTSDVLSWNK	No binder	17223.5	Strong	18.07	HLA-A11:01	SPAG17:E594K	ENST00000336338
10	RSLMVAIHQK	CSLMVAIHQK	Strong	24.6	Strong	41.8	HLA-A11:01	PER3:R316C	ENST00000361923
10	ALLNLGVRPR	ALLNLGVCPR	No binder	1115.02	Weak	479.47	HLA-A11:01	PRAMEF4:R96C	ENST00000235349
9	VTIGNYGNE	VTIGNYGNK	No binder	20813.9	Strong	44.36	HLA-A11:01	OTOF:E643K	ENST00000272371
10	MLKSVMQELE	MLKSVMQELK	No binder	26985.4	Weak	158.17	HLA-A11:01	RGPD3:E755K	ENST00000409886
9	FIPFGGDTK	FISFGGDTK	No binder	3529.57	Weak	495.29	HLA-A11:01	TACC3:P417S	ENST00000313288
11	VLFAALKRQRK	VLFAALKRQQK	Weak	261.59	Weak	271.69	HLA-A11:01	CDH10:R638Q	ENST00000264463
9	KSLISFLLH	KSLILFLLH	Weak	160.76	Weak	176.24	HLA-A11:01	MROH2B:S1436L	ENST00000399564
11	GSYTALLVMLR	GLYTALLVMLR	Weak	71.79	Weak	277.63	HLA-A11:01	OR4D5:S217L	ENST00000307033
10	FPESQLVEFK	FSESQLVEFK	No binder	17600.3	Weak	356.07	HLA-A11:01	SLFN11:P208S	ENST00000308377
10	SIFSGIQFIK	SIFSEIQFIK	Strong	9.39	Strong	10.93	HLA-A11:01	LIPI:G266E	ENST00000344577
11	STYEELARAYE	STYEELARAYK	No binder	4830.5	Strong	14.4	HLA-A11:01	DSCAM:E1819K	ENST00000400454
9	TTNAFPGEY	TTNAFSGEY	Weak	243.82	Weak	112.49	HLA-A11:01	RAC1:P29S	ENST00000348035
10	YLAQHRKIHT	YLAQHRKIYT	No binder	2088.44	Weak	416.56	HLA-A02:01	ZNF534:H305Y	ENST00000332323
9	LLVTLISYL	LLVTLIFYL	Strong	13.28	Strong	4.72	HLA-A02:01	OR5B17:S215F	ENST00000357377
10	KISWYKEEQL	KIFWYKEEQL	No binder	2607.06	Weak	352.24	HLA-A02:01	TTN:S3271F	ENST00000591111
10	FPWVRAQLSV	FSWVRAQLSV	No binder	5238.84	Weak	437.34	HLA-A02:01	SWI5:P34S	ENST00000320188
11	RPFEYLRLTSL	RLFEYLRLTSL	No binder	7247.76	Strong	14.4	HLA-A02:01	RQCD1:P131L	ENST00000273064
9	FPGEYIPTV	FLGEYIPTV	No binder	576.3	Strong	2.06	HLA-A02:01	RAC1:P29L	ENST00000348035
9	KVPLEAFFV	KVSLEAFFV	Weak	129.48	Weak	60.06	HLA-A02:01	VWA5A:P46S	ENST00000392748
10	ILDTAGQEEY	ILDTAGHEEY	Strong	85.83	Strong	79.14	HLA-A01:01	NRAS:Q61H	ENST00000369535
10	KMDDPNFIPF	KMDDPNFISF	Weak	4062.65	Weak	5900.97	HLA-A01:01	TACC3:P417S	ENST00000313288
9	YIGFLVLIF	YIEFLVLIF	No binder	11604	Weak	3890.57	HLA-A01:01	KCNQ5:G273E	ENST00000370398
11	ECDSHPLPPSY	ECDFHPLPPSY	Strong	592.1	Strong	595.31	HLA-A01:01	KNSTRN:S24F	ENST00000249776
11	RLLEGNFYGSL	RLLEENFYGSL	Strong	26.25	Strong	35.73	HLA-A02:01	GRIN2A:G1322E	ENST00000330684
10	KLPSNGCYML	KLSSNGCYML	Weak	121.34	Strong	47.85	HLA-A02:01	RNF152:P95S	ENST00000312828
11	RSTSTPNVHMV	RLTSTPNVHMV	No binder	10816	Weak	270.22	HLA-A02:01	RAF1:S257L	ENST00000251849
9	YLKFRLPEI	YLKFCLPEI	Strong	37.92	Strong	12.99	HLA-A02:01	PROS1:R316C	ENST00000394236
9	ATMAYDRYV	ATMAYDCYV	Weak	119.38	Strong	10.13	HLA-A02:01	OR5H15:R122C	ENST00000356526
10	GTEPESSFYK	GTEPESLFYK	Strong	25.27	Strong	20.47	HLA-A11:01	SLC10A2:S335L	ENST00000245312
10	MLSWVSFWIK	MLSWVFFWIK	Strong	24.33	Strong	30.87	HLA-A03:01	GABRE:S298F	ENST00000370328
10	LLFRFYLFGL	LLFCFYLFGL	Strong	8.9	Strong	6.57	HLA-A02:01	CD1C:R89C	ENST00000368170
9	VLAIGVSYA	VLAIGVFYA	Weak	72.18	Strong	12.58	HLA-A02:01	OR52L1:S235F	ENST00000332249
10	TMLSWVSFWI	TMLSWVFFWI	Strong	7.65	Strong	5.99	HLA-A02:01	GABRE:S298F	ENST00000370328
11	EINLKRYPTPY	EINLKQYPTPY	Weak	5238.84	Weak	3606.79	HLA-A01:01	LRRC7:R567Q	ENST00000035383
11	LLEFRYFILPY	LLEFCYFILPY	Strong	130.18	Strong	145.84	HLA-A01:01	ALG10:R416C	ENST00000266483
10	WSQEDANSLF	WSQEDANFLF	Weak	3954.23	Weak	2920.72	HLA-A01:01	SYT16:S83F	ENST00000568344
11	CLLDILDTAGQ	CLLDILDTAGL	No binder	8032.38	Weak	74.16	HLA-A02:01	NRAS:Q61L	ENST00000369535
11	SLDKMAAIFYI	FLDKMAAIFYI	Strong	48.9	Strong	12.85	HLA-A02:01	OR4C15:S319F	ENST00000314644
9	SIFSGIQFI	SIFSEIQFI	Strong	22.32	Strong	46.07	HLA-A02:01	LIPI:G266E	ENST00000344577
11	YMVGKREFSCV	YMVGKREFFCV	Weak	86.29	Strong	30.71	HLA-A02:01	INMT:S212F	ENST00000013222
9	FLDPISLNA	FLDPIFLNA	Strong	10.18	Strong	8.99	HLA-A02:01	CFAP54:S2372F	ENST00000524981
10	GVASAVVSDE	GVASAVVSDK	No binder	24882.1	Weak	52.18	HLA-A11:01	TTN:E4247K	ENST00000591111
10	ASEIRSNFPK	ASEIRSNFSK	Strong	47.85	Weak	71.02	HLA-A11:01	THEMIS:P328S	ENST00000368248
11	KIGDFGLATVK	KIGDFGLATMK	Weak	93.08	Weak	62.71	HLA-A11:01	BRAF:V600M	ENST00000288602
9	ELQHPIIAR	KLQHPIIAR	No binder	5965.16	Weak	414.31	HLA-A11:01	CNTNAP2:E149K	ENST00000361727
10	YTNVYRMFSK	YTNVYCMFSK	Strong	12.64	Strong	12.31	HLA-A11:01	GLYATL1:R76C	ENST00000317391
10	KALRKVLVGK	KALRKVLVEK	Weak	96.15	Weak	85.36	HLA-A11:01	OR8D1:G307E	ENST00000357821
9	RSFAPILPH	CSFAPILPH	Strong	49.16	Weak	142.72	HLA-A11:01	IARS2:R832C	ENST00000366922
10	GILDHRQLHE	GILDHRQLHK	No binder	25842.4	Weak	54.78	HLA-A11:01	TP63:E609K	ENST00000264731
9	GNYRLVVFE	GNYRLVVFK	No binder	20589.9	Weak	53.9	HLA-A11:01	CRYBB1:E65K	ENST00000215939
11	ATFSFSFCGSR	ATFFFSFCGSR	Strong	28.62	Strong	25.41	HLA-A11:01	OR2M2:S165F	ENST00000359682
10	MLAAHTNNYE	MLAAHTNNYK	No binder	20926.8	Strong	23.05	HLA-A11:01	TRPC5:E156K	ENST00000262839
9	EISKSMTVK	KISKSMTVK	No binder	557.89	Strong	36.31	HLA-A11:01	PSG9:E404K	ENST00000270077
11	SSSHPIFHRGE	SSSHPIFHRGK	No binder	11667	Strong	47.85	HLA-A11:01	NGF:E132K	ENST00000369512
10	ILLKKKLDFE	ILLKKKLDFK	No binder	29906.7	Weak	224.82	HLA-A11:01	PCDHB4:E309K	ENST00000194152
11	RVAQIFRLDSY	RVAQIFCLDSY	Weak	4830.5	Weak	2607.06	HLA-A01:01	PCDHGA1:R293C	ENST00000517417
9	LTFSCFLGY	LTFFCFLGY	Strong	55.38	Strong	97.2	HLA-A01:01	CSMD1:S1071F	ENST00000520002
9	FPESQLVEF	FSESQLVEF	No binder	20149.1	Weak	1290.38	HLA-A01:01	SLFN11:P208S	ENST00000308377
10	ETYMVHKQYY	KTYMVHKQYY	Weak	912.75	Weak	1746.99	HLA-A01:01	ZFPM2:E700K	ENST00000407775
10	SVLQSDNGRE	SVLQSDNGRK	No binder	28795.4	Weak	88.66	HLA-A11:01	ZBED9:E441K	ENST00000452236
11	EITPLNEAILK	KITPLNEAILK	No binder	688.93	Weak	79.57	HLA-A11:01	ARMC4:E22K	ENST00000305242
10	PSFRVAWTEK	SSFRVAWTEK	Weak	369.82	Strong	13.94	HLA-A11:01	GPR83:P379S	ENST00000243673
9	SLFEGLFSL	SLFEGLFFL	Strong	2.47	Strong	2.13	HLA-A02:01	SLIT2:S373F	ENST00000504154
9	RSIVSALKR	CSIVSALKR	Weak	93.08	Weak	282.17	HLA-A11:01	C5:R1206C	ENST00000223642
9	ILSWVSFWI	ILSWVLFWI	Strong	8.99	Strong	8.8	HLA-A02:01	GLRA3:S274L	ENST00000274093
10	AIAGAVIRWL	AIAGAVICWL	No binder	832.55	Weak	202.86	HLA-A02:01	GK2:R330C	ENST00000358842
10	ILDTAGQEEY	ILDTAGKEEY	Strong	85.83	Strong	304.37	HLA-A01:01	NRAS:Q61K	ENST00000369535
10	QTSITLHFPY	QTSITLHFSY	Strong	59.73	Strong	95.63	HLA-A01:01	OR2Z1:P167S	ENST00000324060
9	RLDSYTGEI	CLDSYTGEI	Weak	124.66	Weak	192.18	HLA-A02:01	PCDHGA1:R293C	ENST00000517417
9	TTAPSLSGK	ITAPSLSGK	Strong	66.56	Strong	36.12	HLA-A03:01	CTNNB1:T41I	ENST00000349496
10	KILQQLRKNE	KILQQLRKNK	No binder	25982.6	Weak	132.31	HLA-A03:01	NLRP13:E416K	ENST00000342929
9	PLDFQVILA	SLDFQVILA	No binder	5590.22	Weak	155.62	HLA-A02:01	CAPN13:P405S	ENST00000295055
9	SLMTSSEEI	LLMTSSEEI	Strong	23.05	Strong	15.45	HLA-A02:01	XIRP2:S936L	ENST00000628543
9	CLHPDVARL	CLHPDVACL	Weak	276.13	Weak	339.15	HLA-A02:01	OR51S1:R194C	ENST00000322101
11	VLHECNSPYIV	VLHECNSSYIV	Strong	42.94	Strong	43.65	HLA-A02:01	MAP2K1:P124S	ENST00000307102
9	RICFSPQQE	RICFSPQQK	No binder	20926.8	Weak	59.09	HLA-A11:01	CORIN:E262K	ENST00000273857
11	SLDVSMIIIIS	SLDVSMIIIIF	No binder	15126.3	Weak	4382.3	HLA-A01:01	PCDH18:S705F	ENST00000344876
11	ELQHPIIARYV	KLQHPIIARYV	No binder	3000.81	Weak	148.23	HLA-A02:01	CNTNAP2:E149K	ENST00000361727
10	SLWNNNERTV	SLWNNNEQTV	Weak	86.29	Strong	36.31	HLA-A02:01	THSD7B:R1447Q	ENST00000272643
9	FLGYRLEGA	FLGYCLEGA	Weak	79.14	Strong	25.41	HLA-A02:01	CSMD1:R1077C	ENST00000520002
9	ISLGKCSVL	ILLGKCSVL	No binder	13872.1	Weak	216.47	HLA-A02:01	TPTE:S447L	ENST00000618007
11	SLGAICAVLLV	FLGAICAVLLV	Weak	63.74	Strong	22.32	HLA-A02:01	PCDH18:S705F	ENST00000344876
10	PLAEEELPTA	SLAEEELPTA	No binder	1785.2	Strong	34.59	HLA-A02:01	SYT13:P228S	ENST00000020926
9	ITLHFPYCA	ITLHFSYCA	No binder	719.41	Weak	489.96	HLA-A02:01	OR2Z1:P167S	ENST00000324060
11	WLSTECDSHPL	WLSTECDFHPL	Weak	156.47	Weak	108.89	HLA-A02:01	KNSTRN:S24F	ENST00000249776
11	LMIKFRGEEGL	LMIKFCGEEGL	No binder	588.9	Weak	181.07	HLA-A02:01	SMURF2:R427C	ENST00000262435
11	FTYNDLCVSEI	FTYNNLCVSEI	Weak	133.75	Weak	116.83	HLA-A02:01	USP29:D858N	ENST00000254181
10	SLFLEVDHFS	FLFLEVDHFS	No binder	979.25	Weak	111.88	HLA-A02:01	SYT16:S83F	ENST00000568344
11	LSDLELLFRFY	LSDLELLFCFY	Strong	7.86	Strong	5.07	HLA-A01:01	CD1C:R89C	ENST00000368170
10	FPEHQLPSEL	FSEHQLPSEL	No binder	27575.7	Weak	5126.69	HLA-A01:01	MORC1:P834S	ENST00000232603
11	YSGHQFSFSLA	YSGHQFLFSLA	Weak	3033.45	Weak	1814.41	HLA-A01:01	CDH6:S524L	ENST00000265071
9	RSKYHGYPY	CSKYHGYPY	Weak	3548.72	Strong	681.52	HLA-A01:01	TUSC3:R334C	ENST00000503731
10	SLDKMAAIFY	FLDKMAAIFY	Strong	48.9	Strong	20.35	HLA-A01:01	OR4C15:S319F	ENST00000314644
9	YLRLYETAV	YLCLYETAV	Weak	71.41	Strong	15.87	HLA-A02:01	DNAH7:R768C	ENST00000312428
10	YRNGGYIFTL	YQNGGYIFTL	No binder	2443.19	Strong	12.51	HLA-A02:01	PKD2L2:R196Q	ENST00000508883
9	FSCEDNYVL	FLCEDNYVL	No binder	2920.72	Strong	5.93	HLA-A02:01	CSMD1:S375L	ENST00000520002
11	KIHPVLFAQAL	KIYPVLFAQAL	No binder	579.42	Weak	111.88	HLA-A02:01	PREX2:H1404Y	ENST00000288368
9	SISCASFLA	SISCAFFLA	Weak	254.61	Weak	139.66	HLA-A02:01	DPYD:S204F	ENST00000370192
10	YMFLGNFSFL	YMFLENFSFL	Strong	5.04	Strong	5.74	HLA-A02:01	OR11H12:G79E	ENST00000550708
10	AQDNSCLYQE	AQDNSCLYQK	No binder	26551	Weak	87.23	HLA-A11:01	SPATA8:E18K	ENST00000328504
9	STFAGEVPE	STFAGEVPK	No binder	4701.59	Strong	8.29	HLA-A11:01	CDH4:E403K	ENST00000614565
9	HSVLKRFPR	HSVLKQFPR	Weak	294.65	Weak	324.79	HLA-A11:01	PRRG3:R16Q	ENST00000370353
10	FLRVLANFLI	FLCVLANFLI	Weak	163.39	Strong	33.85	HLA-A02:01	TMC2:R430C	ENST00000358864
11	YLHPEDRSLMV	YLHPEDCSLMV	Strong	48.11	Strong	21.37	HLA-A02:01	PER3:R316C	ENST00000361923
10	TVSKTRPFEY	TVSKTRLFEY	Weak	1445.63	Strong	625.01	HLA-A01:01	RQCD1:P131L	ENST00000273064
10	FLGNFSFLEI	FLENFSFLEI	No binder	12517	Weak	4576.12	HLA-A01:01	OR11H12:G79E	ENST00000550708
11	QLYPVGIYGWR	QLYPVEIYGWR	Weak	358.01	Weak	525.66	HLA-A03:01	SGCZ:G40E	ENST00000382080
10	LTFTCEPKSK	LTFTCKPKSK	Weak	206.18	Weak	108.89	HLA-A03:01	PSG4:E263K	ENST00000405312
10	ETYMVHKQYY	KTYMVHKQYY	No binder	3017.08	Strong	58.14	HLA-A03:01	ZFPM2:E700K	ENST00000407775
10	GLSGLIRTRK	GLSGLIRTQK	Strong	86.29	Weak	97.73	HLA-A03:01	ADAMTS18:R172Q	ENST00000282849
10	ILDVIVRSFA	ILDVIVCSFA	No binder	588.9	Weak	163.39	HLA-A02:01	IARS2:R832C	ENST00000366922
9	FSFSLAPEA	FLFSLAPEA	Weak	469.21	Strong	3.49	HLA-A02:01	CDH6:S524L	ENST00000265071
10	VLIKKNPFGI	VLIKKNLFGI	Weak	69.13	Strong	44.84	HLA-A02:01	MGAM:P1091L	ENST00000549489
9	LPVDLAEEL	LLVDLAEEL	No binder	20149.1	Strong	18.17	HLA-A02:01	CDKN2A:P114L	ENST00000304494
10	IQICNNFPTI	IQICNNFSTI	Weak	157.31	Weak	348.45	HLA-A02:01	CYP2C19:P220S	ENST00000371321
9	YLCKVSNDV	YLCKVSNNV	Weak	99.33	Strong	21.14	HLA-A02:01	DSCAM:D771N	ENST00000400454
9	IILPGNFLI	IILPENFLI	Strong	25	Weak	52.18	HLA-A02:01	OR4N2:G41E	ENST00000315947
9	SLILSSYGL	FLILSSYGL	Strong	23.43	Strong	4.93	HLA-A02:01	OR2T12:S210F	ENST00000317996
11	TLMCFLVLLGS	TLMCFLVLLGL	No binder	506.12	Strong	17.68	HLA-A02:01	OR4D5:S217L	ENST00000307033
9	KLVFGSVSL	KLVFGSVFL	Strong	39.38	Strong	23.68	HLA-A02:01	TRRAP:S722F	ENST00000359863
10	SVDRFLAIVY	SVDCFLAIVY	Strong	87.23	Strong	66.56	HLA-A01:01	LPAR4:R136C	ENST00000435339
11	AIAGAVIRWLR	AIAGAVICWLR	Weak	279.13	Weak	340.99	HLA-A11:01	GK2:R330C	ENST00000358842
9	RLGDTFRWK	RLGDIFRWK	Weak	319.56	Weak	182.06	HLA-A11:01	SLC27A5:T554I	ENST00000263093
11	VSDEKQDESLK	VSDKKQDESLK	Weak	2920.72	Weak	4551.43	HLA-A01:01	TTN:E4247K	ENST00000591111
9	FPFSNTLLT	FSFSNTLLT	No binder	23318.1	Weak	4242.33	HLA-A01:01	SPAG16:P488S	ENST00000331683
10	FIKLPSNGCY	FIKLSSNGCY	Weak	5016.94	Weak	3567.97	HLA-A01:01	RNF152:P95S	ENST00000312828
11	LMCFLVLLGSY	LMCFLVLLGLY	Weak	2088.44	Weak	860.02	HLA-A01:01	OR4D5:S217L	ENST00000307033
11	SLGNFNNLFRI	SLGNFNNLFCI	Weak	187.05	Weak	212.98	HLA-A02:01	PCDH15:R764C	ENST00000320301
9	MLSKVVRST	MLSKVVCST	No binder	1663.96	Weak	166.06	HLA-A02:01	SLC46A3:R377C	ENST00000266943
10	ALRPIFSPCL	ALRPIFFPCL	No binder	659.75	Weak	396.76	HLA-A02:01	TRIML1:S446F	ENST00000332517
11	ATLKHQYQEKE	ATLKHQYQEKK	No binder	21154.5	Weak	106.56	HLA-A11:01	ANKRD30A:E1129K	ENST00000611781
11	PSINTEETNVK	SSINTEETNVK	No binder	4084.68	Weak	128.08	HLA-A11:01	MUC16:P5119S	ENST00000397910
9	RITSNGSIY	CITSNGSIY	No binder	7903.07	Weak	2827.44	HLA-A01:01	PCDH15:R764C	ENST00000320301
9	VMSYDRFTA	VMSYDCFTA	Weak	375.87	Strong	42.02	HLA-A02:01	OR2W1:R122C	ENST00000377175
9	HTATVRAKE	HTATVRAKK	No binder	17223.5	Strong	30.87	HLA-A11:01	KLHDC7A:E635K	ENST00000400664
10	YQMKNNDPNV	YQIKNNDPNV	Strong	17.4	Weak	75.38	HLA-A02:01	ADAM18:M143I	ENST00000265707
9	KLETDISQI	KLETDIFQI	No binder	784.45	Strong	46.32	HLA-A02:01	MYH1:S1739F	ENST00000226207
10	FMKTCFRGTV	FMKTCFWGTV	Weak	271.69	Weak	55.08	HLA-A02:01	CFAP47:R870W	ENST00000297866
10	LLYFFPEHQL	LLYFFSEHQL	Strong	48.9	Strong	40.46	HLA-A02:01	MORC1:P834S	ENST00000232603
9	CSNTVQKYE	CSNTVQKYK	No binder	19932.3	Weak	50.24	HLA-A11:01	HYDIN:E670K	ENST00000393567
11	HIEFSFQPVCK	HIEFLFQPVCK	Weak	396.76	Weak	461.65	HLA-A11:01	IL37:S202L	ENST00000263326
9	RVAGTMAHE	RVAGTMAHK	No binder	16763.9	Strong	23.94	HLA-A11:01	ADAM28:E340K	ENST00000265769
11	LSHLAIIDISY	LSHLAIIDILY	Weak	1576.34	Strong	469.21	HLA-A01:01	OR2A5:S71L	ENST00000408906
10	SISCASFLAR	SISCAFFLAR	Strong	40.68	Strong	26.39	HLA-A11:01	DPYD:S204F	ENST00000370192
10	ILDHRQLHEF	ILDHRQLHKF	Weak	2707.68	Weak	4429.97	HLA-A01:01	TP63:E609K	ENST00000264731
11	FPPIPFFLAIY	FSPIPFFLAIY	No binder	15290.9	Strong	677.84	HLA-A01:01	PROL1:P125S	ENST00000399575
10	FALLVTLISY	FALLVTLIFY	Weak	3454.02	Weak	1682.07	HLA-A01:01	OR5B17:S215F	ENST00000357377
10	SSRYFVIRIE	SSRYFVIRIK	No binder	24481.5	Weak	122.66	HLA-A11:01	NECAP2:E96K	ENST00000337132
10	ILLRKFCQEE	ILLRKFCQEK	No binder	29108.6	Weak	233.5	HLA-A11:01	PTGER3:E361K	ENST00000628037
10	TMALWASQRE	TMALWASQRK	No binder	25017	Weak	50.78	HLA-A11:01	ZBED2:E157K	ENST00000317012
9	MSQAEKLLK	MSQAKKLLK	Strong	27.86	Strong	32.59	HLA-A11:01	GIMAP8:E654K	ENST00000307271
10	RTHERRPTNK	CTHERRPTNK	Weak	75.38	Weak	139.66	HLA-A11:01	DPPA3:R108C	ENST00000345088
10	EINALQDYGK	KINALQDYGK	No binder	763.52	Weak	74.97	HLA-A11:01	CLEC3A:E119K	ENST00000299642
10	MLSWVSFWIK	MLSWVFFWIK	Strong	21.25	Strong	19.81	HLA-A11:01	GABRE:S298F	ENST00000370328
11	LLNENCFQFQY	LLNKNCFQFQY	Weak	823.59	Weak	1619.56	HLA-A01:01	THSD7B:E1180K	ENST00000272643
10	KRFPRANEFL	KQFPRANEFL	No binder	15457.2	Weak	309.35	HLA-A02:01	PRRG3:R16Q	ENST00000370353
9	VSKRRGSQE	VSKRRGSQK	No binder	26407.7	Weak	375.87	HLA-A11:01	BCLAF1:E163K	ENST00000531224
10	KSYICMKCGL	KLYICMKCGL	No binder	6610.93	Weak	120.68	HLA-A02:01	ZNF585B:S409L	ENST00000532828
11	KVLTSLGDAIK	KVLTFLGDAIK	Weak	183.04	Weak	105.99	HLA-A11:01	HBG2:S71F	ENST00000336906
10	IVFRYYHKLR	IVFCYYHKLR	Weak	128.78	Weak	123.32	HLA-A11:01	AMICA1:R184C	ENST00000356289
10	REFSCVALEK	REFFCVALEK	No binder	1073.58	Weak	614.95	HLA-A03:01	INMT:S212F	ENST00000013222
10	TLKHQYQEKE	TLKHQYQEKK	No binder	32787.6	Weak	751.22	HLA-A03:01	ANKRD30A:E1129K	ENST00000611781
9	NSGKISNFV	NSEKISNFV	No binder	9759.45	Weak	3745.99	HLA-A01:01	RP1:G962E	ENST00000220676
9	SVCPTRIPV	SVCPTQIPV	No binder	1391.91	Weak	377.91	HLA-A02:01	COL21A1:R220Q	ENST00000244728
10	KLAWEGNETV	KLAWEENETV	Strong	25.55	Strong	24.87	HLA-A02:01	SLC12A5:G332E	ENST00000454036
11	RMLTPSEFLKE	RMLTPSEFLKK	No binder	8119.76	Strong	33.66	HLA-A11:01	HYDIN:E54K	ENST00000393567
10	TVRCMHLHEK	TVCCMHLHEK	Weak	103.16	Strong	25.41	HLA-A11:01	FBXW7:R465C	ENST00000281708
9	TQSETEFLL	TQSEMEFLL	Weak	432.64	Weak	247.81	HLA-A02:01	RYR2:T4063M	ENST00000366574
11	RTEFQALKSTF	QTEFQALKSTF	Weak	4502.45	Weak	3745.99	HLA-A01:01	PPP1R9A:R24Q	ENST00000340694
9	HMDCLRWVK	HMDCLRWLK	No binder	9499	Weak	6128.72	HLA-A01:01	POLE:V411L	ENST00000320574
9	WIEEKLIRV	WIEETLIRV	Weak	412.08	Weak	279.13	HLA-A02:01	SPTA1:K1732T	ENST00000368147
11	FADMERHRILF	FADMERHHILF	Strong	449.33	Strong	307.68	HLA-A01:01	TOP2B:R656H	ENST00000264331
10	YTQSETEFLL	YTQSEMEFLL	Weak	2904.96	Weak	3236.91	HLA-A01:01	RYR2:T4063M	ENST00000366574
9	TTAPSLSGK	ATAPSLSGK	Strong	66.56	Strong	44.36	HLA-A03:01	CTNNB1:T41A	ENST00000349496
11	HTSTVRCMHLH	HTSTVHCMHLH	Weak	5016.94	Weak	3587.33	HLA-A01:01	FBXW7:R465H	ENST00000281708
11	RVELSPMQKKY	HVELSPMQKKY	Weak	3685.69	Weak	1814.41	HLA-A01:01	CHD4:R975H	ENST00000357008
11	QSFDDIAYIRK	QSFDDIACIRK	Weak	68.75	Weak	128.08	HLA-A11:01	PIK3CA:Y1021C	ENST00000263967
10	RTHTGEKPYK	ITHTGEKPYK	Weak	50.24	Weak	73.37	HLA-A11:01	ZKSCAN7:R683I	ENST00000273320
9	STTGEALYE	STTGEALYK	No binder	10874.6	Strong	12.85	HLA-A11:01	DNAJC5B:E22K	ENST00000276570
9	NVSKVLTNK	NVLKVLTNK	Weak	74.97	Weak	81.31	HLA-A11:01	TSHZ1:S1015L	ENST00000580243
9	ELFFSGSAK	KLFFSGSAK	Weak	293.06	Strong	22.44	HLA-A11:01	DNMT1:E432K	ENST00000340748
10	KLNRRIRPTK	KLNRRICPTK	Weak	161.63	Weak	92.58	HLA-A11:01	KLK5:R164C	ENST00000336334
9	YIRTQIISK	YIQTQIISK	Weak	260.18	Weak	53.61	HLA-A11:01	PSMD12:R201Q	ENST00000356126
10	IVRNADPIAK	IVCNADPIAK	Weak	398.91	Weak	84.45	HLA-A11:01	SLFN11:R732C	ENST00000308377
10	QSLTSGMELK	QLLTSGMELK	Weak	57.2	Weak	118.74	HLA-A11:01	FBXW7:S582L	ENST00000281708
9	VVGAGGVGK	VVGARGVGK	Weak	446.91	Weak	177.2	HLA-A03:01	KRAS:G12R	ENST00000256078
9	YFSELTMEL	YLSELTMEL	Weak	267.31	Strong	2.69	HLA-A02:01	MACF1:F722L	ENST00000372915
11	RVLTSGIFETK	CVLTSGIFETK	Strong	32.77	Weak	65.49	HLA-A11:01	GNAS:R201C	ENST00000371085
11	RVLTSGIFETK	HVLTSGIFETK	Strong	32.77	Strong	49.43	HLA-A11:01	GNAS:R201H	ENST00000371085
9	VVGAGGVGK	VVGASGVGK	Weak	120.68	Weak	57.51	HLA-A11:01	KRAS:G12S	ENST00000256078
10	FTIRGTPQQI	FTICGTPQQI	No binder	947.98	Weak	328.32	HLA-A02:01	FUBP1:R430C	ENST00000370768
9	TIIGRIASL	TIIGRITSL	Weak	212.98	Weak	373.84	HLA-A02:01	ATP4A:A282T	ENST00000262623
10	SSGFRNIAVK	SSGFCNIAVK	Weak	382.02	Weak	461.65	HLA-A03:01	ATM:R337C	ENST00000278616
9	LTLSYIIPI	LTLRYIIPI	Strong	22.56	Weak	92.08	HLA-A02:01	USH2A:S1155R	ENST00000307340
10	GIPFIETSAK	GIPFIETSTK	Weak	215.3	Weak	211.83	HLA-A11:01	KRAS:A146T	ENST00000256078
10	YLDSGIHSGA	YLDSGIHFGA	Weak	4989.87	Weak	3325.66	HLA-A01:01	CTNNB1:S37F	ENST00000349496
11	FTATPRSFLAW	FTATPRRFLAW	Weak	3017.08	Weak	4106.84	HLA-A01:01	TRIM49C:S327R	ENST00000448984
9	AISELTESR	AISELMESR	No binder	563.96	Weak	377.91	HLA-A11:01	SPECC1:T86M	ENST00000261503
10	LVYMGKLKEK	LVYMGKRKEK	Weak	82.64	Weak	205.07	HLA-A11:01	CNBD1:L396R	ENST00000518476
11	EKLIRVSSQDY	ETLIRVSSQDY	No binder	27279	Weak	4311.75	HLA-A01:01	SPTA1:K1732T	ENST00000368147
11	LLLRLPALRSI	LLLRLPALRFI	Weak	149.84	Weak	107.14	HLA-A02:01	RXRA:S427F	ENST00000481739
10	STDVGSCTLV	STDVGFCTLV	Strong	731.18	Strong	551.89	HLA-A01:01	ERBB2:S310F	ENST00000269571
9	SVYAGILSY	SVCAGILSY	Strong	16.31	Strong	37.92	HLA-A11:01	FGFR3:Y373C	ENST00000260795
10	TLRGAINGEV	TLWGAINGEV	No binder	1525.99	Strong	23.05	HLA-A02:01	EMILIN2:R476W	ENST00000254528
9	VVFDEAHNI	VVFDEAHSI	Weak	439.71	Weak	307.68	HLA-A02:01	ERCC2:N238S	ENST00000391945
10	GSVYAGILSY	GSVCAGILSY	Weak	2523.8	Weak	2390.89	HLA-A01:01	FGFR3:Y373C	ENST00000260795
11	RLPALRSIGLK	RLPALRFIGLK	No binder	520	Weak	260.18	HLA-A11:01	RXRA:S427F	ENST00000481739
10	FIGRELNPRI	FIGRELNPQI	Weak	407.64	Weak	323.04	HLA-A02:01	LBR:R377Q	ENST00000272163
11	LLAAIWFRTYL	LLAAIWFQTYL	Weak	53.61	Strong	29.09	HLA-A02:01	MBOAT2:R43Q	ENST00000305997
9	ERIDQLFAV	EIIDQLFAV	No binder	14329.8	Strong	42.48	HLA-A02:01	DNAH5:R67I	ENST00000265104
9	NLFRFLTDT	NLFCFLTDT	No binder	1249.17	Weak	451.77	HLA-A02:01	SYNE2:R5714C	ENST00000344113
9	VVGAGGVGK	VVGAGVVGK	Weak	120.68	Weak	58.14	HLA-A11:01	HRAS:G13V	ENST00000311189
10	HVAAVRCVQY	HVAAVGCVQY	Weak	4576.12	Weak	3626.35	HLA-A01:01	FBXW7:R505G	ENST00000281708
9	TTAPSLSGK	ATAPSLSGK	Strong	14.71	Strong	12.44	HLA-A11:01	CTNNB1:T41A	ENST00000349496
11	CLLDILDTAGQ	CLLDILDTAGK	No binder	25842.4	Weak	476.88	HLA-A11:01	HRAS:Q61K	ENST00000311189
9	SVYAGILSY	SVCAGILSY	Strong	29.09	Weak	375.87	HLA-A03:01	FGFR3:Y373C	ENST00000260795
11	SVYAGILSYGV	SVCAGILSYGV	Strong	32.41	Weak	199.59	HLA-A02:01	FGFR3:Y373C	ENST00000260795
10	YVMAGVGSPY	YVMAGLGSPY	Weak	1073.58	Weak	979.25	HLA-A01:01	ERBB2:V777L	ENST00000269571
10	ETATRAALQK	KTATRAALQK	Weak	201.76	Strong	21.25	HLA-A11:01	RHOB:E172K	ENST00000272233
11	PSDQDLLRCRV	PSDQDLLRCCV	Weak	1844.1	Weak	2607.06	HLA-A01:01	GNAS:R201C	ENST00000371085
9	TTAPSLSGK	TTAPPLSGK	Strong	14.71	Strong	16.75	HLA-A11:01	CTNNB1:S45P	ENST00000349496
10	YLDSGIHSGA	YLGSGIHSGA	Strong	25	Strong	48.37	HLA-A02:01	CTNNB1:D32G	ENST00000349496
10	YLDSGIHSGA	YLDSGIPSGA	Strong	25	Strong	20.8	HLA-A02:01	CTNNB1:H36P	ENST00000349496
9	DLKPENLIL	YLKPENLIL	No binder	21384.6	Weak	224.82	HLA-A02:01	PRKG2:D576Y	ENST00000264399
11	DLVNRLEEKKV	YLVNRLEEKKV	No binder	11233.4	Weak	195.32	HLA-A02:01	SPZ1:D209Y	ENST00000296739
11	YLDSVHFFRPK	YLNSVHFFRPK	Weak	588.9	Weak	195.32	HLA-A03:01	EP300:D1399N	ENST00000263253
10	GIPFIETSAK	GIPFIETSTK	Weak	567.02	Weak	605.05	HLA-A03:01	KRAS:A146T	ENST00000256078
11	FLQLLGERVRL	FLQLLGERVWL	No binder	582.56	Weak	375.87	HLA-A02:01	SIPA1L1:R650W	ENST00000555818
9	FMPSAPYWI	FMPLAPYWI	Strong	8.38	Strong	17.78	HLA-A02:01	APOD:S115L	ENST00000343267
11	RVCACPGRDRR	RVFACPGRDRR	No binder	922.68	Weak	132.31	HLA-A11:01	TP53:C275F	ENST00000269305
10	ILDTAGQEEY	ILDTAGHEEY	Strong	85.83	Strong	79.14	HLA-A01:01	KRAS:Q61H	ENST00000256078
10	ALGSDVDMDV	ALGSDMDMDV	Weak	124.66	Weak	155.62	HLA-A02:01	COL6A2:V980M	ENST00000300527
9	VVGAGGVGK	VVGARGVGK	Weak	120.68	Weak	103.16	HLA-A11:01	KRAS:G12R	ENST00000256078
9	ALLRETSMK	VLLRETSMK	Strong	44.6	Strong	38.33	HLA-A03:01	ABCA13:A2368V	ENST00000435803
10	MLSFFEQFRK	MLSFFEQFCK	Strong	26.25	Strong	35.34	HLA-A03:01	XPO7:R558C	ENST00000252512
9	SSIHNFMTH	SLIHNFMTH	No binder	3000.81	Weak	659.75	HLA-A03:01	ATP2B1:S1140L	ENST00000428670
10	RLVHRDLAAR	RLIHRDLAAR	Weak	747.17	Weak	461.65	HLA-A03:01	ERBB2:V842I	ENST00000269571
9	KMKTATNIY	KMKMATNIY	Weak	280.65	Weak	319.56	HLA-A03:01	SSTR4:T80M	ENST00000255008
11	YIFEYDMWDRL	YIFKYDMWDRL	Strong	36.71	Weak	116.83	HLA-A02:01	TENM3:E1882K	ENST00000511685
11	FLALGIGVDDV	FLALGIGVDDI	Weak	59.73	Weak	165.16	HLA-A02:01	PTCH2:V471I	ENST00000372192
9	VVGAGGVGK	VVGACGVGK	Weak	120.68	Weak	62.71	HLA-A11:01	NRAS:G12C	ENST00000369535
9	VIRQGDTSK	VICQGDTSK	No binder	3167.62	Weak	497.98	HLA-A11:01	FREM2:R2278C	ENST00000280481
11	LLLKKENLARV	LLLKKENLAWV	Weak	77.44	Weak	50.24	HLA-A02:01	TRPC7:R105W	ENST00000513104
10	YLYTLRNSRL	YLYTLWNSRL	Strong	32.77	Strong	11.91	HLA-A02:01	PLB1:R1400W	ENST00000327757
10	EILLTFKIKV	KILLTFKIKV	No binder	4151.52	Weak	323.04	HLA-A02:01	TBC1D7:E241K	ENST00000356436
9	TTKPVTTTK	TTKPVTMTK	Strong	39.38	Strong	17.49	HLA-A11:01	COL6A3:T2879M	ENST00000295550
9	ALQTEIANL	ALQTKIANL	Weak	72.58	Weak	92.08	HLA-A02:01	FOS:E182K	ENST00000303562
11	CIYKIETEAGK	CIYKIETEVGK	Weak	237.32	Weak	209.55	HLA-A11:01	CSMD1:A1139V	ENST00000520002
9	QSVCNSGLK	QSMCNSGLK	Weak	249.16	Strong	33.48	HLA-A11:01	VPS33A:V415M	ENST00000267199
9	QTLDSYRNE	QTLDSYRNK	No binder	22942.7	Weak	69.5	HLA-A11:01	TTK:E571K	ENST00000369798
11	RSFWAELNVAR	RSFWAELNIAR	Weak	127.39	Weak	93.59	HLA-A11:01	MOS:V109I	ENST00000311923
11	VVRGTQVYDGK	MVRGTQVYDGK	No binder	723.31	Weak	390.37	HLA-A11:01	ERBB3:V104M	ENST00000267101
11	ASLASGVENEK	TSLASGVENEK	Weak	81.31	Weak	97.73	HLA-A11:01	ATP4A:A282T	ENST00000262623
10	YTPEELHAML	YTPEELHTML	Weak	317.83	Weak	492.62	HLA-A02:01	ETS1:A431T	ENST00000319397
10	VLERELNILI	MLERELNILI	No binder	958.29	Weak	267.31	HLA-A02:01	MLK4:V474M	ENST00000366624
11	FLHVCIQEFCA	FLHMCIQEFCA	Weak	183.04	Weak	166.96	HLA-A02:01	NLRP4:V453M	ENST00000301295
9	RSFKTFFPL	RSFNTFFPL	Weak	416.56	Weak	241.2	HLA-A02:01	ZYG11A:K672N	ENST00000371528
10	MAVEDIISRV	MAVEDIIYRV	Weak	257.38	Weak	50.24	HLA-A02:01	C8A:S421Y	ENST00000361249
11	MLSTDTKKASI	MLSTDTNKASI	No binder	625.01	Weak	339.15	HLA-A02:01	HORMAD1:K147N	ENST00000361824
9	SSCMFFEPL	SLCMFFEPL	No binder	6399.79	Weak	67.28	HLA-A02:01	SOCS5:S464L	ENST00000306503
11	HLADCIRSREI	HLADCIQSREI	Weak	253.23	Weak	159.03	HLA-A02:01	USP34:R1770Q	ENST00000398571
11	RLLKFSRLFEF	RLLKFSRLFEL	No binder	592.1	Strong	24.73	HLA-A02:01	CNGA3:F287L	ENST00000272602
10	AQVRHSFIDL	AQVRHSFIYL	No binder	4018.93	Weak	392.49	HLA-A02:01	FAM171B:D691Y	ENST00000304698
9	GMKRWILPA	GMKRWIIPA	Weak	371.82	Weak	297.86	HLA-A02:01	LRRC31:L525I	ENST00000316428
9	LLPRRTMTL	ILPRRTMTL	Weak	233.5	Weak	246.48	HLA-A02:01	ADCY10:L1449I	ENST00000367851
11	FMLPDPQNISL	FMLPDPQNIYL	Strong	14.4	Strong	8.38	HLA-A02:01	TSEN15:S168Y	ENST00000361641
10	FTAQEIYDCV	FTAQEMYDCV	Weak	130.88	Weak	197.45	HLA-A02:01	SWT1:I848M	ENST00000367500
9	MQLQAIRII	MQLQAIQII	No binder	1445.63	Weak	390.37	HLA-A02:01	CFAP36:R126Q	ENST00000349456
10	FSIRFTDTAV	FSICFTDTAV	Weak	294.65	Weak	97.2	HLA-A02:01	KCNJ13:R171C	ENST00000233826
10	SLMVHQRTHT	SLMVHQITHT	No binder	3435.38	Weak	273.16	HLA-A02:01	ZKSCAN7:R683I	ENST00000273320
9	NMPNTSVVL	NMPNTLVVL	No binder	1445.63	Weak	489.96	HLA-A02:01	HEG1:S646L	ENST00000311127
10	DLFLAEHHKL	NLFLAEHHKL	No binder	5590.22	Weak	352.24	HLA-A02:01	LRBA:D397N	ENST00000357115
9	TLRNVWVHL	TLQNVWVHL	No binder	1904.94	Weak	194.27	HLA-A02:01	F13A1:R662Q	ENST00000264870
10	KLPGKRDVAV	KLPGKRYVAV	No binder	540.07	Weak	180.1	HLA-A02:01	EPHA7:D659Y	ENST00000369303
9	LLSEFSPRL	LLSEFSPQL	Strong	6.75	Strong	6.16	HLA-A02:01	STAG3:R1018Q	ENST00000317296
9	MMLQLEKKL	MMLQLENKL	No binder	605.05	Weak	98.26	HLA-A02:01	FAM173B:K171N	ENST00000511437
9	SLINPLLYT	YLINPLLYT	Weak	145.84	Strong	17.88	HLA-A02:01	HTR1E:S337Y	ENST00000305344
10	WTNGSVAYSV	WTNGSVAYYV	Weak	346.57	Weak	102.6	HLA-A02:01	SLC16A12:S493Y	ENST00000371790
9	KLYCLIEIV	KLYCLIKIV	Strong	12.17	Strong	37.92	HLA-A02:01	DOCK1:E843K	ENST00000280333
9	LLTPLNLQI	ILTPLNLQI	Weak	99.86	Weak	83.99	HLA-A02:01	KRT5:L149I	ENST00000252242
10	SLIHHQRIHT	SLIHHQIIHT	No binder	4406.07	Weak	449.33	HLA-A02:01	ZNF7:R326I	ENST00000528372
10	KMASIFKNFV	KMASIFNNFV	Strong	16.31	Strong	7.01	HLA-A02:01	CTSF:K188N	ENST00000310325
9	RIDEFIVKL	IIDEFIVKL	Weak	56.89	Strong	46.32	HLA-A02:01	ZPR1:R174I	ENST00000227322
9	RLNNSLHFA	RLNNYLHFA	Strong	44.12	Strong	10.93	HLA-A02:01	NAA25:S606Y	ENST00000261745
9	AQFSYLEKL	TQFSYLEKL	Weak	51.06	Weak	129.48	HLA-A02:01	ATP8A2:A855T	ENST00000381655
9	YLNLSRNQL	YLNLSQNQL	No binder	595.31	Weak	107.14	HLA-A02:01	LRCH1:R152Q	ENST00000389798
9	FMKDQVRAA	FMKDQVWAA	Weak	396.76	Strong	10.41	HLA-A02:01	ZFYVE26:R2266W	ENST00000347230
11	SLSEKNSNNEV	SLSENNSNNEV	Weak	77.44	Weak	59.41	HLA-A02:01	WDR76:K73N	ENST00000263795
9	HMWRAIRTA	HMWRAIQTA	No binder	500.68	Weak	138.16	HLA-A02:01	ABCA5:R1476Q	ENST00000392676
11	LLIDKFRDPQM	LLIDKFCDPQM	Weak	412.08	Weak	137.41	HLA-A02:01	RNMT:R272C	ENST00000262173
10	SLLKKELVPL	SLLNKELVPL	Strong	45.58	Strong	25	HLA-A02:01	NLRP13:K350N	ENST00000342929
11	YLVSGIRTPPV	YLVSGIQTPPV	Strong	8.07	Strong	6.47	HLA-A02:01	PHACTR3:R58Q	ENST00000371015
11	RLVFKMRFYRL	RLVFKMCFYRL	Weak	416.56	Weak	152.29	HLA-A02:01	APEX2:R173C	ENST00000374987
10	ALNKMFCQLA	ALNKMFCQLV	Weak	489.96	Strong	46.32	HLA-A02:01	TP53:A138V	ENST00000269305
9	AHHGGWTTK	ALHGGWTTK	No binder	12449.5	Strong	60.71	HLA-A03:01	PIK3CA:H1047L	ENST00000263967
9	KILCATYVN	KILCATYVK	No binder	18985.1	Strong	75.38	HLA-A03:01	PIK3CA:N345K	ENST00000263967
9	KTTLVIMER	KTTFVIMER	Weak	719.41	Weak	350.34	HLA-A03:01	KPNB1:L552F	ENST00000290158
10	YVMAGVGSPY	YVMAGLGSPY	Weak	179.12	Weak	217.64	HLA-A11:01	ERBB2:V777L	ENST00000269571
10	RTHTGEKPYK	ITHTGEKPYK	Weak	114.33	Weak	212.98	HLA-A03:01	ZKSCAN7:R683I	ENST00000273320
11	GSDCTTIHYNY	GSDCTTIHCNY	Strong	17.78	Strong	19.39	HLA-A01:01	TP53:Y234C	ENST00000269305
10	GLAPPQHLIR	GLAPPQHLTR	Weak	810.33	Weak	545.95	HLA-A03:01	TP53:I195T	ENST00000269305
9	RTEEENLRK	RTKEENLRK	No binder	2065.97	Weak	333.69	HLA-A03:01	TP53:E285K	ENST00000269305
9	MVRRAAASK	MVRWAAASK	Strong	67.28	Strong	57.2	HLA-A03:01	PPP2R1A:R183W	ENST00000322088
9	YSFGATCVK	YSFGVTCVK	Weak	176.24	Weak	92.58	HLA-A03:01	EGFR:A289V	ENST00000275493
9	RVRAMAIYK	RVRAMAICK	Strong	17.88	Strong	40.03	HLA-A03:01	TP53:Y163C	ENST00000269305
11	GTRVRAMAIYK	GTRFRAMAIYK	Weak	111.28	Strong	64.08	HLA-A03:01	TP53:V157F	ENST00000269305
10	VVVGAGGVGK	VVVGAAGVGK	Weak	466.68	Weak	386.17	HLA-A03:01	KRAS:G12A	ENST00000256078
9	KITDFGLAK	KITDFGRAK	Strong	78.71	Weak	222.4	HLA-A03:01	EGFR:L858R	ENST00000275493
10	ITDFGLAKLL	ITDFGRAKLL	Weak	3567.97	Weak	5238.84	HLA-A01:01	EGFR:L858R	ENST00000275493
10	RLARQRLLGR	CLARQRLLGR	Weak	112.49	Weak	430.3	HLA-A03:01	DNMT3A:R882C	ENST00000264709
9	VVGAGGVGK	VVGASGVGK	Weak	446.91	Weak	216.47	HLA-A03:01	KRAS:G12S	ENST00000256078
9	TTAPSLSGK	TTAPFLSGK	Strong	66.56	Strong	53.03	HLA-A03:01	CTNNB1:S45F	ENST00000349496
11	RSDELTRHYRK	RSDKLTRHYRK	No binder	1050.6	Weak	814.73	HLA-A03:01	KLF5:E419K	ENST00000377687
11	SVSDAVATYYL	FVSDAVATYYL	Weak	167.87	Strong	30.87	HLA-A02:01	POLE:S459F	ENST00000320574
9	RVELSPMQK	HVELSPMQK	Weak	141.95	Weak	261.59	HLA-A03:01	CHD4:R975H	ENST00000357008
10	PMVRRAAASK	RMVRRAAASK	No binder	1164.33	Strong	21.6	HLA-A03:01	PPP2R1A:P179R	ENST00000322088
10	YLDSGIHSGA	YLDSRIHSGA	Weak	4989.87	Weak	5353.44	HLA-A01:01	CTNNB1:G34R	ENST00000349496
10	RRSIWDVISK	RQSIWDVISK	No binder	5267.25	Weak	218.82	HLA-A03:01	ABCA12:R1515Q	ENST00000272895
11	AAEDKSWRVRY	AAEDKFWRVRY	Strong	645.63	Strong	573.19	HLA-A01:01	PPP2R1A:S256F	ENST00000322088
10	ELYCFYSENT	KLYCFYSENT	No binder	4040.73	Weak	94.61	HLA-A02:01	NTN4:E59K	ENST00000343702
9	KSFPEISFL	KSFPEIYFL	No binder	1894.66	Weak	228.5	HLA-A02:01	DBF4B:S254Y	ENST00000315005
10	YLDSGIHSGA	YLVSGIHSGA	Strong	25	Strong	28.78	HLA-A02:01	CTNNB1:D32V	ENST00000349496
11	STYYLSVNRNK	STYYLSVNQNK	Strong	73.76	Strong	66.2	HLA-A03:01	SUGCT:R108Q	ENST00000335693
10	RIHTGERPHK	IIHTGERPHK	Weak	130.88	Weak	264.44	HLA-A03:01	ZNF732:R410I	ENST00000419098
9	KTLRNHWKK	KTLQNHWKK	Strong	57.82	Weak	106.56	HLA-A03:01	AGK:R9Q	ENST00000355413
10	RIHTGEQPYK	IIHTGEQPYK	Strong	53.32	Weak	92.08	HLA-A03:01	ZNF254:R622I	ENST00000357002
9	LRLFQPFLK	LQLFQPFLK	No binder	6296.76	Weak	107.14	HLA-A03:01	PIK3CA:R93Q	ENST00000263967
11	KRIHTGERPYK	KIIHTGERPYK	No binder	8297.38	Weak	155.62	HLA-A03:01	ZNF559:R457I	ENST00000393883
9	HIRTHTGEK	HIQTHTGEK	Weak	94.61	Weak	189.08	HLA-A03:01	ZNF878:R415Q	ENST00000547628
9	FASVVNSFI	FASVVNYFI	No binder	1340.18	Weak	166.96	HLA-A02:01	NUDT15:S83Y	ENST00000258662
9	RVVRGTQVY	RMVRGTQVY	No binder	1682.07	Weak	423.37	HLA-A03:01	ERBB3:V104M	ENST00000267101
9	KIRWKYMIV	KIWWKYMIV	No binder	4196.68	Strong	41.35	HLA-A02:01	SMARCA2:R844W	ENST00000349721
9	LSFFEQFRK	LSFFEQFCK	Strong	16.66	Strong	17.59	HLA-A11:01	XPO7:R558C	ENST00000252512
10	TISYETLIAY	TILYETLIAY	Weak	273.16	Weak	331.89	HLA-A11:01	DOCK10:S1349L	ENST00000258390
11	RIVMRRDQVLK	CIVMRRDQVLK	Weak	182.06	Weak	331.89	HLA-A11:01	RGPD4:R1394C	ENST00000408999
10	TVRCMHLHEK	TVCCMHLHEK	Weak	189.08	Weak	365.84	HLA-A03:01	FBXW7:R465C	ENST00000281708
10	TTGRLQLMAR	ITGRLQLMAR	Weak	224.82	Weak	392.49	HLA-A11:01	RBM39:T353I	ENST00000253363
10	HVAAVRCVQY	HVAAVCCVQY	Weak	4576.12	Weak	4062.65	HLA-A01:01	FBXW7:R505C	ENST00000281708
10	NTLLANDPTS	NTLLANDPTY	No binder	29906.7	Weak	2365.16	HLA-A01:01	MTOR:S2215Y	ENST00000361445
11	HTSTVRCMHLH	HTSTVCCMHLH	Weak	5016.94	Weak	4478.16	HLA-A01:01	FBXW7:R465C	ENST00000281708
9	LAAIWFRTY	LAAIWFQTY	Weak	4551.43	Weak	953.12	HLA-A01:01	MBOAT2:R43Q	ENST00000305997
9	QTENLQSLT	QTDNLQSLT	No binder	9096.67	Weak	1376.93	HLA-A01:01	CNKSR1:E77D	ENST00000374253
9	LVDNRINSY	LVDNQINSY	Strong	55.38	Strong	37.11	HLA-A01:01	C12orf4:R335Q	ENST00000261250
10	TSDRTRNWVL	TSDRTRNWVI	Weak	4625.9	Weak	5651.03	HLA-A01:01	AKAP9:L3482I	ENST00000356239
9	QINGYRIVY	QINGYQIVY	No binder	6755.55	Weak	3049.9	HLA-A01:01	COL14A1:R566Q	ENST00000297848
11	LLRSGLDRSKY	LLQSGLDRSKY	No binder	13722.8	Weak	5382.48	HLA-A01:01	AQR:R1018Q	ENST00000156471
10	KEDGIVPLRY	KEDGIVPLCY	Weak	5900.97	Weak	5774.65	HLA-A01:01	TXNL1:R234C	ENST00000217515
10	STPPGEDIWK	STLPGEDIWK	No binder	4335.14	Weak	727.23	HLA-A03:01	MYCN:P44L	ENST00000281043
9	VVGAGGVGK	VVGASGVGK	Weak	446.91	Weak	216.47	HLA-A03:01	HRAS:G12S	ENST00000311189
10	NSGAICNSWK	NLGAICNSWK	No binder	2180.81	Weak	525.66	HLA-A03:01	MED23:S234L	ENST00000368068
9	SSMVLTKLK	SLMVLTKLK	Weak	168.78	Strong	43.41	HLA-A03:01	HSPA1L:S123L	ENST00000375654
10	LLYIRLSTTY	ILYIRLSTTY	Weak	134.47	Strong	78.29	HLA-A03:01	TECTA:L832I	ENST00000264037
10	LLSTLSSEVK	LLSTLSSKVK	Weak	180.1	Weak	123.99	HLA-A03:01	NBEA:E1710K	ENST00000400445
11	KTFRIHTPPAK	KTFQIHTPPAK	Strong	59.73	Strong	74.57	HLA-A03:01	ACTR10:R342Q	ENST00000254286
11	KMIGKHKNIIN	KMIGKHKNIIK	No binder	12790.9	Weak	107.72	HLA-A03:01	FGFR2:N549K	ENST00000358487
9	RTGVMICAY	RTDVMICAY	Strong	316.12	Strong	8.71	HLA-A01:01	PTEN:G132D	ENST00000371953
11	ATHQRIHTGEK	ATHQIIHTGEK	Weak	403.25	Weak	500.68	HLA-A03:01	ZNF471:R507I	ENST00000308031
11	CLAALRRLAGV	CLAALCRLAGV	Weak	348.45	Weak	132.31	HLA-A02:01	INSC:R541C	ENST00000379554
11	FFDRTETRTNY	LFDRTETRTNY	Weak	1493.32	Weak	2920.72	HLA-A01:01	CNGA3:F287L	ENST00000272602
10	TSEMKTLKKS	TSEMKTLKKY	No binder	22451.5	Strong	237.32	HLA-A01:01	CCDC170:S639Y	ENST00000239374
10	YIRKTLALDK	CIRKTLALDK	Weak	261.59	Weak	186.04	HLA-A03:01	PIK3CA:Y1021C	ENST00000263967
11	KTISYETLIAY	KTILYETLIAY	Strong	743.14	Weak	1056.3	HLA-A01:01	DOCK10:S1349L	ENST00000258390
10	NSQTKLQEKY	NSQTKLQDKY	Weak	1164.33	Weak	1044.93	HLA-A01:01	KIT:E257D	ENST00000288135
11	LSFFEQFRKIY	LSFFEQFCKIY	Weak	1700.36	Weak	1718.86	HLA-A01:01	XPO7:R558C	ENST00000252512
11	TLEAALDSIRY	TLEAALDSIHY	Strong	466.68	Weak	893.21	HLA-A01:01	CHRNA5:R401H	ENST00000299565
11	TSDTKPTRIIR	TSDTKPTRIIW	No binder	12585	Weak	5154.5	HLA-A01:01	THOC1:R414W	ENST00000261600
11	ELDENNTPMCV	KLDENNTPMCV	No binder	554.88	Strong	26.68	HLA-A02:01	SPARC:E84K	ENST00000231061
9	LLSDVISGV	LLSDVILGV	Strong	4.4	Strong	4.45	HLA-A02:01	SLC26A4:S90L	ENST00000265715
9	FRIGASTLL	FQIGASTLL	No binder	8617.62	Strong	19.49	HLA-A02:01	DERA:R287Q	ENST00000428559
10	KVFREPFVSN	KVFREPFVSY	No binder	11857.9	Weak	104.28	HLA-A03:01	SOS1:N233Y	ENST00000402219
11	TLDSYRNEIAY	TLDSYRNKIAY	Strong	34.77	Strong	52.18	HLA-A01:01	TTK:E571K	ENST00000369798
9	FSEHALLRK	FSEHALLQK	Weak	2228.52	Weak	4382.3	HLA-A01:01	DIS3:R689Q	ENST00000377767
11	CLREATLITIK	CLCEATLITIK	Weak	185.03	Weak	390.37	HLA-A03:01	PIK3CA:R38C	ENST00000263967
10	RIYCGAGVQK	QIYCGAGVQK	Strong	14.63	Strong	53.32	HLA-A03:01	PCMTD1:R162Q	ENST00000360540
9	RVRAMAIYK	RVLAMAIYK	Strong	17.88	Strong	17.4	HLA-A03:01	TP53:R158L	ENST00000269305
9	NLLGRNSFE	NLLGRNSFK	No binder	24614.3	Strong	61.37	HLA-A03:01	TP53:E271K	ENST00000269305
9	VVGAGGVGK	VVGAGVVGK	Weak	446.91	Weak	211.83	HLA-A03:01	HRAS:G13V	ENST00000311189
9	VVGAGGVGK	VVGAGRVGK	Weak	446.91	Weak	291.48	HLA-A03:01	HRAS:G13R	ENST00000311189
9	SSCMGGMNR	SSFMGGMNR	No binder	4040.73	Weak	226.04	HLA-A03:01	TP53:C242F	ENST00000269305
10	FTCEPKSKNY	FTCKPKSKNY	Weak	2302.04	Weak	4084.68	HLA-A01:01	PSG4:E263K	ENST00000405312
11	YISYLDSVHFF	YISYLNSVHFF	Weak	5805.97	Weak	5441.03	HLA-A01:01	EP300:D1399N	ENST00000263253
11	CLLDILDTAGQ	CLLDILDTAGK	No binder	15625.4	Weak	359.95	HLA-A03:01	NRAS:Q61K	ENST00000369535
10	ILDTAGQEEY	ILDTAGREEY	Strong	85.83	Strong	234.76	HLA-A01:01	KRAS:Q61R	ENST00000256078
9	RVRAMAIYK	RVLAMAIYK	Strong	17.31	Strong	8.52	HLA-A11:01	TP53:R158L	ENST00000269305
10	FLPSLMISRL	FLPSLIISRL	Strong	18.67	Strong	15.36	HLA-A02:01	OR11L1:M162I	ENST00000355784
9	GNYRLVVFE	GNYRLVVFK	No binder	25152.8	Weak	189.08	HLA-A03:01	CRYBB1:E65K	ENST00000215939
10	GMNRRPILTI	GMNRSPILTI	No binder	869.37	Weak	427.98	HLA-A02:01	TP53:R249S	ENST00000269305
11	RSDELTRHYRK	RSDQLTRHYRK	Weak	113.71	Weak	158.17	HLA-A11:01	KLF5:E419Q	ENST00000377687
9	RSDELTRHY	RSDQLTRHY	Strong	37.11	Strong	57.82	HLA-A01:01	KLF5:E419Q	ENST00000377687
9	TVSASCSQR	MVSASCSQR	No binder	1091.15	Weak	384.09	HLA-A03:01	PAX3:T424M	ENST00000350526
9	ALYSVPRNH	ALYSVPHNH	Weak	177.2	Weak	110.08	HLA-A03:01	EBF3:R417H	ENST00000355311
10	GVASAVVSDE	GVASAVVSDK	No binder	28331.8	Weak	164.27	HLA-A03:01	TTN:E4247K	ENST00000591111
10	FLGVYRNGGY	FLGVYQNGGY	Weak	2812.19	Weak	1477.25	HLA-A01:01	PKD2L2:R196Q	ENST00000508883
9	TTAPSLSGK	TTAPFLSGK	Strong	14.71	Strong	10.02	HLA-A11:01	CTNNB1:S45F	ENST00000349496
11	FSFLLSIFRSK	FSFLLSIFCSK	Weak	78.29	Weak	61.04	HLA-A11:01	TUSC3:R334C	ENST00000503731
9	TSITLHFPY	TSITLHFSY	Strong	36.91	Weak	52.74	HLA-A11:01	OR2Z1:P167S	ENST00000324060
10	VVFSTISLGK	VVFSTILLGK	Strong	13.2	Strong	12.37	HLA-A11:01	TPTE:S447L	ENST00000618007
9	QVDFRSVLA	QVDFCSVLA	Weak	5743.49	Weak	5743.49	HLA-A01:01	MYLK:R954C	ENST00000360304
9	STQGNNQGY	STQENNQGY	Strong	257.38	Strong	104.28	HLA-A01:01	EBF2:G444E	ENST00000520164
11	FPMTPEALLQF	FSMTPEALLQF	No binder	22451.5	Weak	6030.06	HLA-A01:01	ZFHX4:P1723S	ENST00000521891
9	VGENSLHTY	VGENFLHTY	Weak	3827.94	Weak	2430.01	HLA-A01:01	PCDH18:S170F	ENST00000344876
10	FLGNFSFLEI	FLENFSFLEI	No binder	12517	Weak	4576.12	HLA-A01:01	OR11H1:G79E	ENST00000252835
10	CTSDVLSWNE	CTSDVLSWNK	No binder	27426.9	Weak	207.3	HLA-A03:01	SPAG17:E594K	ENST00000336338
11	ALWASQREKEV	ALWASQRKKEV	Weak	110.08	Weak	194.27	HLA-A02:01	ZBED2:E157K	ENST00000317012
9	GLQTLHEFK	GLQTLHKFK	Weak	337.32	Weak	212.98	HLA-A03:01	GUCA1C:E39K	ENST00000261047
10	ALYEILGLHK	ALYKILGLHK	Strong	14.48	Strong	11.98	HLA-A03:01	DNAJC5B:E22K	ENST00000276570
9	ESYLWSCPH	KSYLWSCPH	No binder	9919.14	Weak	171.54	HLA-A03:01	DMBT1:E175K	ENST00000338354
9	SLISFLLHL	SLILFLLHL	Strong	10.07	Weak	69.5	HLA-A02:01	MROH2B:S1436L	ENST00000399564
10	ILPFPESQLV	ILPFSESQLV	Weak	221.2	Weak	140.42	HLA-A02:01	SLFN11:P208S	ENST00000308377
9	HTATVRAKE	HTATVRAKK	No binder	22451.5	Strong	77.03	HLA-A03:01	KLHDC7A:E635K	ENST00000400664
11	ATFSFSFCGSR	ATFFFSFCGSR	Weak	286.79	Weak	242.51	HLA-A03:01	OR2M2:S165F	ENST00000359682
11	KIGDFGLATVK	KIGDFGLATMK	Weak	205.07	Weak	173.4	HLA-A03:01	BRAF:V600M	ENST00000288602
11	ALNQMFDNSKE	ALNQMFDNSKK	No binder	22090.1	Weak	263.01	HLA-A03:01	PREX2:E1295K	ENST00000288368
10	IVFRYYHKLR	IVFCYYHKLR	Weak	331.89	Weak	425.67	HLA-A03:01	AMICA1:R184C	ENST00000356289
11	KVLTSLGDAIK	KVLTFLGDAIK	Weak	228.5	Weak	186.04	HLA-A03:01	HBG2:S71F	ENST00000336906
11	ALMSELKVLSY	ALMSELEVLSY	Weak	548.91	Weak	755.3	HLA-A03:01	KIT:K642E	ENST00000288135
11	FPVTPNTLPNY	FSVTPNTLPNY	No binder	19932.3	Weak	1422.36	HLA-A01:01	MYOCD:P424S	ENST00000343344
9	RIYLGVNEK	RIYLGVNKK	Strong	24.07	Strong	24.2	HLA-A11:01	PPP1R3A:E528K	ENST00000284601
10	ESTLDECLSY	KSTLDECLSY	Strong	409.85	Weak	1022.56	HLA-A01:01	PRAMEF10:E157K	ENST00000235347
10	RSLMVAIHQK	CSLMVAIHQK	Strong	71.41	Weak	311.03	HLA-A03:01	PER3:R316C	ENST00000361923
9	ALWASQREK	ALWASQRKK	Strong	51.34	Strong	33.48	HLA-A03:01	ZBED2:E157K	ENST00000317012
9	RIYLGVNEK	RIYLGVNKK	Strong	21.6	Strong	16.13	HLA-A03:01	PPP1R3A:E528K	ENST00000284601
10	GAKASPLPGK	GAKASPFPGK	Weak	642.15	Weak	522.82	HLA-A03:01	OXA1L:L57F	ENST00000612549
9	SMIVLLPNE	SMIVLLPNK	No binder	22818.9	Strong	79.14	HLA-A03:01	SERPINB3:E250K	ENST00000283752
10	KLNRRIRPTK	KLNRRICPTK	Strong	23.3	Strong	20.24	HLA-A03:01	KLK5:R164C	ENST00000336334
10	KVFIDLCLKE	KVFIDLCLKK	No binder	15373.8	Strong	42.25	HLA-A03:01	PRAMEF10:E157K	ENST00000235347
9	CSNTVQKYE	CSNTVQKYK	No binder	26695	Weak	236.04	HLA-A03:01	HYDIN:E670K	ENST00000393567
11	TLHENRTLSIK	TLHKNRTLSIK	Weak	401.08	Weak	293.06	HLA-A03:01	MXRA5:E2006K	ENST00000217939
9	NSPYIVGFY	NSSYIVGFY	Weak	864.68	Strong	46.07	HLA-A01:01	MAP2K1:P124S	ENST00000307102
11	LLEGNFYGSLF	LLEENFYGSLF	No binder	7446.48	Weak	4856.71	HLA-A01:01	GRIN2A:G1322E	ENST00000330684
10	ILDTAGQEEY	ILDTAGLEEY	Strong	85.83	Strong	51.34	HLA-A01:01	NRAS:Q61L	ENST00000369535
11	FADAVFPCGEL	FADAVFSCGEL	Weak	5900.97	Weak	4778.52	HLA-A01:01	UGT2B11:P155S	ENST00000446444
9	FLDPISLNA	FLDPIFLNA	Weak	1103.02	Weak	850.76	HLA-A01:01	CFAP54:S2372F	ENST00000524981
10	SLFQKRDRYK	SLFQKQDRYK	Strong	44.84	Strong	63.39	HLA-A03:01	DNAH5:R742Q	ENST00000265104
9	EISKSMTVK	KISKSMTVK	No binder	1242.43	Strong	35.92	HLA-A03:01	PSG9:E404K	ENST00000270077
10	SSHPIFHRGE	SSHPIFHRGK	No binder	28178.9	Weak	246.48	HLA-A03:01	NGF:E132K	ENST00000369512
10	ILLKKKLDFE	ILLKKKLDFK	No binder	22573.3	Strong	57.2	HLA-A03:01	PCDHB4:E309K	ENST00000194152
11	YLQGVAEDRDY	YLQGVAEDCDY	Weak	4676.23	Weak	1430.07	HLA-A01:01	PCLO:R3831C	ENST00000333891
10	MLAAHTNNYE	MLAAHTNNYK	No binder	14643.2	Strong	16.66	HLA-A03:01	TRPC5:E156K	ENST00000262839
11	ETDLQDLEMKY	ETDLQDLEIKY	Strong	8.25	Strong	10.46	HLA-A01:01	BRINP3:M497I	ENST00000367462
11	LVPFSLILSSY	LVPFFLILSSY	No binder	6469.41	Weak	5620.54	HLA-A01:01	OR2T12:S210F	ENST00000317996
10	LTFSCFLGYR	LTFFCFLGYR	Weak	135.2	Weak	127.39	HLA-A03:01	CSMD1:S1071F	ENST00000520002
9	IQVTHSNNE	IQVTHSNNK	No binder	30726.7	Weak	461.65	HLA-A03:01	PIK3C2G:E1231K	ENST00000266497
11	RMLTPSEFLKE	RMLTPSEFLKK	No binder	7054.34	Strong	45.09	HLA-A03:01	HYDIN:E54K	ENST00000393567
9	NDEICLTLY	NNEICLTLY	No binder	8342.39	Weak	4018.93	HLA-A01:01	PDHA2:D185N	ENST00000295266
10	YTTNAFPGEY	YTTNAFLGEY	Strong	35.54	Strong	20.69	HLA-A01:01	RAC1:P29L	ENST00000348035
9	RSTEQGTLF	CSTEQGTLF	No binder	10527.3	Weak	5238.84	HLA-A01:01	SLC46A3:R377C	ENST00000266943
11	CSPGPLEGNVY	CSPGPLEENVY	Weak	3343.7	Weak	3869.58	HLA-A01:01	NPAP1:G210E	ENST00000329468
10	GTEPESSFYK	GTEPESLFYK	Weak	531.38	Weak	489.96	HLA-A03:01	SLC10A2:S335L	ENST00000245312
11	FMVPKEKQVTI	FMVPKKKQVTI	Weak	94.61	Weak	161.63	HLA-A02:01	NCR1:E42K	ENST00000291890
11	KMGMTKKKPEE	KMGMTKKKPEK	No binder	25703	Weak	692.67	HLA-A03:01	PDE1A:E114K	ENST00000410103
9	VAQWRTKYE	VAQWRTKYK	No binder	24218	Weak	84.45	HLA-A11:01	MYH2:E1382K	ENST00000245503
9	FSFQPVCKA	FLFQPVCKA	No binder	5965.16	Strong	21.49	HLA-A02:01	IL37:S202L	ENST00000263326
11	MSYDRFTAICK	MSYDCFTAICK	Strong	63.39	Weak	103.16	HLA-A03:01	OR2W1:R122C	ENST00000377175
9	PLDFQVILA	SLDFQVILA	No binder	6755.55	Weak	3116.62	HLA-A01:01	CAPN13:P405S	ENST00000295055
9	VLQSDNGRE	VLQSDNGRK	No binder	28795.4	Weak	656.19	HLA-A03:01	ZBED9:E441K	ENST00000452236
9	RTVKSFLSK	CTVKSFLSK	Strong	30.05	Strong	64.08	HLA-A03:01	RGS7:R44C	ENST00000366565
9	VSKRRGSQE	VSKRRGSQK	No binder	25982.6	Weak	270.22	HLA-A03:01	BCLAF1:E163K	ENST00000531224
9	KMAGNSFQE	KMAGNSFQK	No binder	10302	Strong	23.68	HLA-A03:01	TLR4:E485K	ENST00000355622
11	HTGEKSYICMK	HTGEKLYICMK	No binder	1044.93	Weak	814.73	HLA-A03:01	ZNF585B:S409L	ENST00000532828
10	RSCTLPNYTK	RLCTLPNYTK	Weak	208.42	Strong	46.83	HLA-A03:01	SMCHD1:S1709L	ENST00000320876
9	ILDHRQLHE	ILDHRQLHK	No binder	17888.2	Strong	39.17	HLA-A03:01	TP63:E609K	ENST00000264731
10	ISYASNNVPK	ILYASNNVPK	Strong	31.38	Strong	11.11	HLA-A03:01	OR2A5:S71L	ENST00000408906
9	VLHECNSPY	VLHECNSSY	Weak	759.4	Weak	588.9	HLA-A03:01	MAP2K1:P124S	ENST00000307102
10	GINNRFPSEK	GINNRFSSEK	Strong	58.77	Strong	42.48	HLA-A03:01	ASXL3:P1370S	ENST00000269197
10	TLHFPYCASR	TLHFSYCASR	Weak	444.5	Weak	522.82	HLA-A03:01	OR2Z1:P167S	ENST00000324060
9	KIHTGEKPY	KIYTGEKPY	No binder	3254.47	Weak	247.81	HLA-A03:01	ZNF534:H305Y	ENST00000332323
9	GLNPYLRLY	GLNPYLCLY	Weak	5932.98	Strong	735.14	HLA-A01:01	DNAH7:R768C	ENST00000312428
10	YVNHWRDFPY	YVNHWRDFSY	Strong	241.2	Strong	403.25	HLA-A01:01	MROH2B:P173S	ENST00000399564
10	KQNGHVMKMK	KQNGHVIKMK	Weak	90.6	Weak	129.48	HLA-A03:01	PAK7:M173I	ENST00000353224
10	MLKSVMQELE	MLKSVMQELK	No binder	23067.1	Strong	54.19	HLA-A03:01	RGPD3:E755K	ENST00000409886
9	YTNVYRMFS	YTNVYCMFS	Weak	6128.72	Weak	5154.5	HLA-A01:01	GLYATL1:R76C	ENST00000317391
9	TLACQQFRV	TLACQQFCV	Strong	15.78	Strong	15.87	HLA-A02:01	RP2:R118C	ENST00000218340
10	YMGLPGIQGK	YMGLPGIQEK	Weak	328.32	Weak	534.26	HLA-A03:01	COL21A1:G695E	ENST00000244728
10	ETVILKCNVK	KTVILKCNVK	No binder	9919.14	Weak	476.88	HLA-A03:01	GRM3:E724K	ENST00000361669
11	ETDISQIQGEM	ETDIFQIQGEM	Weak	1073.58	Strong	767.66	HLA-A01:01	MYH1:S1739F	ENST00000226207
9	FPAYPQPIY	FSAYPQPIY	No binder	15290.9	Strong	159.89	HLA-A01:01	LRRIQ3:P379S	ENST00000354431
10	QVDFRSVLAK	QVDFCSVLAK	Weak	193.22	Weak	253.23	HLA-A03:01	MYLK:R954C	ENST00000360304
10	NPFGIEIRRK	NLFGIEIRRK	No binder	18780.8	Weak	270.22	HLA-A03:01	MGAM:P1091L	ENST00000549489
10	VVFSTISLGK	VVFSTILLGK	Strong	15.96	Strong	16.75	HLA-A03:01	TPTE:S447L	ENST00000618007
11	ATSLFQKRDRY	ATSLFQKQDRY	Strong	200.68	Strong	141.18	HLA-A01:01	DNAH5:R742Q	ENST00000265104
9	FRGEEGLDY	FCGEEGLDY	No binder	10933.6	Weak	2635.42	HLA-A01:01	SMURF2:R427C	ENST00000262435
11	EITPLNEAILK	KITPLNEAILK	No binder	3827.94	Weak	277.63	HLA-A03:01	ARMC4:E22K	ENST00000305242
9	MVILVSLRK	MVILVSLQK	Strong	56.89	Strong	72.18	HLA-A03:01	OR4E2:R226Q	ENST00000408935
9	YIYYSCLDK	YIYYLCLDK	Strong	39.6	Strong	74.16	HLA-A03:01	HHIPL2:S294L	ENST00000343410
9	RLGDTFRWK	RLGDIFRWK	Weak	100.41	Strong	79.57	HLA-A03:01	SLC27A5:T554I	ENST00000263093
9	RILKETELK	CILKETELK	Weak	191.14	Weak	743.14	HLA-A03:01	ERBB4:R711C	ENST00000342788
9	RSFAPILPH	CSFAPILPH	Strong	83.99	Weak	525.66	HLA-A03:01	IARS2:R832C	ENST00000366922
9	RVAGTMAHE	RVAGTMAHK	No binder	15967.2	Strong	39.38	HLA-A03:01	ADAM28:E340K	ENST00000265769
11	GLDVLAIGVSY	GLDVLAIGVFY	Strong	159.03	Strong	64.08	HLA-A01:01	OR52L1:S235F	ENST00000332249
10	FLKEKHVNLK	FLKKKHVNLK	Weak	363.86	Weak	230.98	HLA-A03:01	ZDBF2:E1063K	ENST00000374423
9	MSQAEKLLK	MSQAKKLLK	Weak	271.69	Weak	114.33	HLA-A03:01	GIMAP8:E654K	ENST00000307271
9	GTEPESSFY	GTEPESLFY	Strong	21.37	Strong	9.39	HLA-A01:01	SLC10A2:S335L	ENST00000245312
11	ETDAIQRTEEL	KTDAIQRTEEL	Weak	2314.53	Weak	4018.93	HLA-A01:01	MYH2:E1382K	ENST00000245503
9	QVQPCLLNE	QVQPCLLNK	No binder	24087.4	Weak	202.86	HLA-A03:01	THSD7B:E1180K	ENST00000272643
9	GLNPYLRLY	GLNPYLCLY	Weak	401.08	Weak	263.01	HLA-A03:01	DNAH7:R768C	ENST00000312428
11	KTCFRGTVRLY	KTCFWGTVRLY	Weak	3066.45	Weak	1340.18	HLA-A01:01	CFAP47:R870W	ENST00000297866
10	MTDGGVDFSF	MTDGGVDFLF	Strong	293.06	Strong	111.88	HLA-A01:01	ADH1C:S266L	ENST00000515683
9	ARNILLSEK	AQNILLSEK	No binder	14802.5	Weak	608.33	HLA-A03:01	KDR:R1032Q	ENST00000263923
10	SISCASFLAR	SISCAFFLAR	Weak	506.12	Weak	412.08	HLA-A03:01	DPYD:S204F	ENST00000370192
9	MSELKVLSY	MSELEVLSY	Strong	17.88	Strong	12.04	HLA-A01:01	KIT:K642E	ENST00000288135
10	ILLRKFCQEE	ILLRKFCQEK	No binder	23828.2	Strong	69.5	HLA-A03:01	PTGER3:E361K	ENST00000628037
9	FLLSIFRSK	FLLSIFCSK	Weak	98.26	Strong	82.19	HLA-A03:01	TUSC3:R334C	ENST00000503731
9	RIIEVHIEK	RIIEVHIKK	Strong	75.38	Strong	47.34	HLA-A03:01	ANK3:E2335K	ENST00000280772
11	VLFAALKRQRK	VLFAALKRQQK	Weak	101.5	Weak	104.28	HLA-A03:01	CDH10:R638Q	ENST00000264463
9	ALRKVLVGK	ALRKVLVEK	Strong	48.11	Strong	63.05	HLA-A03:01	OR8D1:G307E	ENST00000357821
10	CASFLARLGY	CAFFLARLGY	Weak	902.93	Weak	3705.68	HLA-A01:01	DPYD:S204F	ENST00000370192
11	LMSELKVLSYL	LMSELEVLSYL	Strong	26.11	Strong	20.03	HLA-A02:01	KIT:K642E	ENST00000288135
10	YVDPSGGDRF	YVDPSGGDHF	Weak	1269.61	Weak	1550.96	HLA-A01:01	SMAD4:R361H	ENST00000342988
11	SAMGKALVDQR	STMGKALVDQR	No binder	611.63	Weak	131.59	HLA-A11:01	TRAPPC2L:A45T	ENST00000301021
9	QSLTSGMEL	QLLTSGMEL	No binder	16946.2	Weak	200.68	HLA-A02:01	FBXW7:S582L	ENST00000281708
9	NVSKVLTNK	NVLKVLTNK	Weak	379.96	Weak	371.82	HLA-A03:01	TSHZ1:S1015L	ENST00000580243
9	YIRTQIISK	YIQTQIISK	Weak	95.12	Weak	229.74	HLA-A03:01	PSMD12:R201Q	ENST00000356126
9	ELFFSGSAK	KLFFSGSAK	Strong	81.31	Strong	9.24	HLA-A03:01	DNMT1:E432K	ENST00000340748
10	KIFKGVLVAE	KIFKGVLVAK	No binder	9245.51	Strong	16.31	HLA-A03:01	CEBPZOS:E20K	ENST00000392061
9	RLSRHHRIH	RLSRHHQIH	Weak	608.33	Weak	514.41	HLA-A03:01	ZNF879:R364Q	ENST00000444149
10	RIRRPCEIKK	RICRPCEIKK	Strong	74.57	Weak	126.02	HLA-A03:01	KIAA2026:R574C	ENST00000399933
11	RVLTSGIFETK	HVLTSGIFETK	Weak	145.84	Weak	471.75	HLA-A03:01	GNAS:R201H	ENST00000371085
11	RVLTSGIFETK	CVLTSGIFETK	Weak	145.84	Weak	537.16	HLA-A03:01	GNAS:R201C	ENST00000371085
9	LRLFQPFLK	LQLFQPFLK	No binder	5743.49	Strong	26.25	HLA-A11:01	PIK3CA:R93Q	ENST00000263967
10	LVYMGKLKEK	LVYMGKPKEK	Weak	82.64	Weak	138.91	HLA-A11:01	CNBD1:L396P	ENST00000518476
10	LVYMGKLKEK	LVYMGKPKEK	Strong	57.82	Strong	82.19	HLA-A03:01	CNBD1:L396P	ENST00000518476
10	RLLREELQLL	CLLREELQLL	Weak	96.15	Weak	253.23	HLA-A02:01	PSMC5:R57C	ENST00000310144
10	LTKVWVQEHY	LTNVWVQEHY	Weak	947.98	Strong	68.38	HLA-A01:01	MAGEC1:K1046N	ENST00000285879
9	YIEETLRGA	YIEETLWGA	No binder	16316.5	Weak	6161.97	HLA-A01:01	EMILIN2:R476W	ENST00000254528
10	ETATRAALQK	KTATRAALQK	Weak	810.33	Strong	30.87	HLA-A03:01	RHOB:E172K	ENST00000272233
10	ASPASERGWK	ALPASERGWK	No binder	2920.72	Weak	588.9	HLA-A03:01	C3orf70:S6L	ENST00000335012
11	LIDGILYAFQE	LIDGILYAFQK	No binder	23067.1	Weak	670.55	HLA-A03:01	SF3B1:E902K	ENST00000335508
10	VLAYLQIFRK	VLAYLQIFCK	Strong	30.71	Strong	41.35	HLA-A03:01	HCRTR2:R248C	ENST00000370862
9	VVGAGGVGK	VVGASGVGK	Weak	120.68	Weak	57.51	HLA-A11:01	HRAS:G12S	ENST00000311189
11	RLPALRSIGLK	RLPALRFIGLK	Weak	140.42	Weak	122	HLA-A03:01	RXRA:S427F	ENST00000481739
9	VMAGVGSPY	VMAGLGSPY	Weak	254.61	Weak	409.85	HLA-A03:01	ERBB2:V777L	ENST00000269571
9	WTKPITIGR	WTKPITIGK	No binder	1794.89	Weak	104.85	HLA-A11:01	IDH2:R172K	ENST00000330062
9	TTAPSLSGK	TTAPPLSGK	Strong	66.56	Strong	56.28	HLA-A03:01	CTNNB1:S45P	ENST00000349496
10	RQTVAVGVIK	RQIVAVGVIK	No binder	837.07	Weak	392.49	HLA-A03:01	EEF1A1:T432I	ENST00000309268
10	RQTVAVGVIK	RQSVAVGVIK	No binder	837.07	Weak	358.01	HLA-A03:01	EEF1A1:T432S	ENST00000309268
10	RLGIIYRDLK	RLGIIYRYLK	Weak	148.23	Strong	56.28	HLA-A03:01	PRKG2:D576Y	ENST00000264399
10	QVFARDLVNR	QVFARYLVNR	No binder	1222.43	Weak	375.87	HLA-A03:01	SPZ1:D209Y	ENST00000296739
9	RINSYSGIK	QINSYSGIK	Strong	31.72	Weak	155.62	HLA-A03:01	C12orf4:R335Q	ENST00000261250
9	ELLNKSWNK	KLLNKSWNK	Weak	652.65	Strong	23.68	HLA-A03:01	MCHR2:E14K	ENST00000281806
10	IRILVGSLEK	IQILVGSLEK	No binder	6296.76	Weak	371.82	HLA-A03:01	PAPOLB:R400Q	ENST00000404991
9	GVNEAKIDE	GVNEAKIDK	No binder	25152.8	Weak	133.75	HLA-A11:01	FAS:E261K	ENST00000355740
9	GSDVDMDVL	GSDMDMDVL	No binder	9295.66	Weak	6161.97	HLA-A01:01	COL6A2:V980M	ENST00000300527
9	WMTGQPAET	WMMGQPAET	No binder	3000.81	Weak	97.2	HLA-A02:01	ABCG4:T494M	ENST00000615496
9	RIRSTVDEK	RIWSTVDEK	No binder	588.9	Weak	56.89	HLA-A11:01	MAP2K4:R134W	ENST00000353533
11	TTDLHSGLQMR	TTDLHSGLQMW	Weak	5210.57	Weak	927.68	HLA-A01:01	PLEKHA4:R225W	ENST00000263265
11	YAKMKTATNIY	YAKMKMATNIY	Weak	4909.54	Weak	5044.15	HLA-A01:01	SSTR4:T80M	ENST00000255008
10	EMKEKYEAIV	KMKEKYEAIV	No binder	10357.9	Weak	409.85	HLA-A02:01	MYCBP:E71K	ENST00000397572
9	RLYQGINQL	QLYQGINQL	Strong	25	Weak	68.75	HLA-A02:01	MSH2:R406Q	ENST00000233146
10	LLTASRTEQV	LLTASQTEQV	Weak	306.02	Weak	138.91	HLA-A02:01	DAW1:R59Q	ENST00000309931
10	QVFKRTPPGV	QVFKITPPGV	No binder	670.55	Weak	241.2	HLA-A02:01	DHX36:R539I	ENST00000496811
10	YLVDHEVHFT	YLVDHKVHFT	Strong	27.71	Strong	46.32	HLA-A02:01	FBLN7:E102K	ENST00000331203
10	SLLEEAEGHS	SLLEEAEGHL	No binder	7527.49	Weak	93.08	HLA-A02:01	SPHKAP:S1460L	ENST00000392056
11	RLLCSEEPPRL	RLLCLEEPPRL	Weak	127.39	Weak	89.62	HLA-A02:01	GPR149:S219L	ENST00000389740
11	SQVGVLRIWNV	SQVGVLCIWNV	Weak	107.72	Strong	43.41	HLA-A02:01	WDR17:R295C	ENST00000280190
10	ALNESIPHAV	ALNKSIPHAV	Strong	12.64	Strong	39.17	HLA-A02:01	PAPOLB:E592K	ENST00000404991
11	ALHQKTLRVDV	ALHQKTLRVNV	No binder	685.22	Weak	270.22	HLA-A02:01	WWC1:D747N	ENST00000265293
9	RIRGGMLAM	RIWGGMLAM	No binder	9499	Weak	230.98	HLA-A02:01	COLEC10:R179W	ENST00000332843
9	IVFRYYHKL	IVFCYYHKL	Weak	270.22	Weak	58.77	HLA-A02:01	AMICA1:R184C	ENST00000356289
9	CIYKIETEA	CIYKIETEV	No binder	2812.19	Weak	280.65	HLA-A02:01	CSMD1:A1139V	ENST00000520002
11	FQLCLHYRDFI	FQLCLHYRYFI	Weak	93.08	Strong	22.32	HLA-A02:01	TLR4:D711Y	ENST00000355622
9	ELNFYSNGV	KLNFYSNGV	No binder	1121.07	Strong	12.44	HLA-A02:01	GPAM:E568K	ENST00000348367
9	ILVATDIHL	ILVATYIHL	Weak	138.91	Weak	65.84	HLA-A02:01	MRE11A:D20Y	ENST00000323929
11	LLFVTIGLDKR	LLFVTIGLDKI	No binder	18478.4	Weak	196.38	HLA-A02:01	NEDD1:R230I	ENST00000266742
9	FLNSFVFKM	FLNYFVFKM	Strong	6.16	Strong	9.6	HLA-A02:01	UBE3B:S569Y	ENST00000342494
11	ELVQNMIDLSI	KLVQNMIDLSI	No binder	2737.14	Weak	141.95	HLA-A02:01	KSR2:E25K	ENST00000339824
10	ALLGPSQKNL	ALLGPSQNNL	No binder	696.43	Weak	198.52	HLA-A02:01	ZNF563:K26N	ENST00000293725
9	LISSVAFSI	LILSVAFSI	Weak	81.75	Strong	28.93	HLA-A02:01	C19orf18:S105L	ENST00000314391
11	VVDEKISAMGK	VVDEKISTMGK	No binder	841.61	Weak	823.59	HLA-A03:01	TRAPPC2L:A45T	ENST00000301021
10	ATHNRGDGRK	ATHNHGDGRK	Weak	747.17	Weak	659.75	HLA-A03:01	PCDHB5:R185H	ENST00000231134
9	FSSNVTPKM	FSSNITPKM	No binder	6365.26	Weak	5470.55	HLA-A01:01	OR5M9:V75I	ENST00000279791
9	YLYTLRNSR	YLYTLWNSR	Weak	344.7	Weak	356.07	HLA-A03:01	PLB1:R1400W	ENST00000327757
10	TTKPVTTTTK	MTKPVTTTTK	Weak	203.96	Strong	71.41	HLA-A03:01	COL6A3:T2879M	ENST00000295550
9	KILVFVAVE	KILVFVAVK	No binder	17791.7	Strong	35.54	HLA-A03:01	TBC1D7:E241K	ENST00000356436
9	PTKKQKEIY	PTNKQKEIY	No binder	15795.4	Weak	2607.06	HLA-A01:01	CCDC30:K653N	ENST00000340612
10	VTYRSFKTFF	VTYRSFNTFF	No binder	8252.61	Weak	4936.17	HLA-A01:01	ZYG11A:K672N	ENST00000371528
11	STDTKKASILL	STDTNKASILL	Weak	1151.8	Strong	704.01	HLA-A01:01	HORMAD1:K147N	ENST00000361824
9	YTYNDTVIF	YTYNNTVIF	Weak	5837.47	Weak	3646.02	HLA-A01:01	CR2:D373N	ENST00000367058
9	RIGTFDLKY	QIGTFDLKY	Weak	2858.2	Weak	1999.98	HLA-A01:01	LBR:R377Q	ENST00000272163
11	AANLQDCYRLY	AANLQDCYQLY	Weak	3416.85	Weak	1445.63	HLA-A01:01	MSH2:R406Q	ENST00000233146
9	RTEQVKLLI	QTEQVKLLI	No binder	7131.08	Weak	4989.87	HLA-A01:01	DAW1:R59Q	ENST00000309931
11	HRDLKPENLLY	HRDLKPDNLLY	Weak	1318.61	Weak	1485.27	HLA-A01:01	CAMK1:E145D	ENST00000256460
11	YLHRLGIIYRD	YLHRLGIIYRY	No binder	26695	Weak	1765.99	HLA-A01:01	PRKG2:D576Y	ENST00000264399
10	HSQRQYIFEY	HSQRQYIFKY	Strong	265.87	Strong	588.9	HLA-A01:01	TENM3:E1882K	ENST00000511685
11	RSDSDSSTLAK	WSDSDSSTLAK	Weak	2678.54	Strong	254.61	HLA-A01:01	WWC2:R1019W	ENST00000403733
9	NTAQVFARD	NTAQVFARY	No binder	22090.1	Strong	35.15	HLA-A01:01	SPZ1:D209Y	ENST00000296739
11	ELDENNTPMCV	KLDENNTPMCV	Weak	3911.67	Weak	5932.98	HLA-A01:01	SPARC:E84K	ENST00000231061
11	YTDTSSPVACR	YTDTSSPVACQ	Weak	2537.49	Weak	1746.99	HLA-A01:01	RFX6:R866Q	ENST00000332958
9	LMDANLCQV	LMDANICQV	Weak	3954.23	Weak	5560.06	HLA-A01:01	MAPK8:L115I	ENST00000374189
9	VTDPRNLLL	VTDPQNLLL	Strong	90.6	Strong	59.41	HLA-A01:01	SFXN3:R38Q	ENST00000224807
10	NTFKILVATD	NTFKILVATY	No binder	31569.2	Weak	1437.83	HLA-A01:01	MRE11A:D20Y	ENST00000323929
9	YSDIGLLYI	YSDIGILYI	Strong	68.38	Strong	111.88	HLA-A01:01	TECTA:L832I	ENST00000264037
9	RSDWNNSLM	QSDWNNSLM	Strong	503.39	Strong	337.32	HLA-A01:01	SACS:R2906Q	ENST00000382292
11	NSDYAIAQFSY	NSDYAITQFSY	Strong	12.04	Strong	11.85	HLA-A01:01	ATP8A2:A855T	ENST00000381655
11	YSDRFSSRRPR	YSDRFSSRRPQ	Weak	5126.69	Weak	3890.57	HLA-A01:01	SRSF5:R95Q	ENST00000394366
10	LSEKNSNNEV	LSENNSNNEV	No binder	8208.09	Weak	5560.06	HLA-A01:01	WDR76:K73N	ENST00000263795
9	LSEFSPRLF	LSEFSPQLF	Weak	4551.43	Weak	963.49	HLA-A01:01	STAG3:R1018Q	ENST00000317296
9	ILAKIRWKY	ILAKIWWKY	Weak	5470.55	Weak	2365.16	HLA-A01:01	SMARCA2:R844W	ENST00000349721
9	PSVFELNFY	PSVFKLNFY	Weak	2145.7	Weak	3202.08	HLA-A01:01	GPAM:E568K	ENST00000348367
11	TTCGQNATELY	TTCGQNATKLY	Strong	145.05	Strong	797.29	HLA-A01:01	NTN4:E59K	ENST00000343702
9	GLDKRIILY	GLDKIIILY	Strong	110.08	Strong	86.76	HLA-A01:01	NEDD1:R230I	ENST00000266742
10	TTSVENLFRF	TTSVENLFCF	Weak	1672.99	Weak	1672.99	HLA-A01:01	SYNE2:R5714C	ENST00000344113
11	ISNEFNSRNLV	ISNEFNSQNLV	No binder	6365.26	Weak	5044.15	HLA-A01:01	UBE3A:R359Q	ENST00000397954
11	ESESTNSVRLM	ESESTNSVCLM	No binder	10027	Weak	5267.25	HLA-A01:01	TRPM7:R1862C	ENST00000313478
9	HTDMSSSSY	HTDMSSLSY	Strong	6.29	Strong	4.17	HLA-A01:01	KANSL1:S808L	ENST00000574590
10	DTYQDPRGIY	YTYQDPRGIY	Weak	3848.7	Strong	340.99	HLA-A01:01	NPHS1:D1208Y	ENST00000378910
11	ELENFFDESQY	ELDNFFDESQY	Weak	1151.8	Strong	95.63	HLA-A01:01	ESX1:E155D	ENST00000372588
9	KKFFTVSPE	KKFFTVSPK	No binder	27575.7	Weak	727.23	HLA-A03:01	PCDHGB3:E80K	ENST00000576222
11	CIYKIETEAGK	CIYKIETEVGK	Weak	157.31	Weak	153.95	HLA-A03:01	CSMD1:A1139V	ENST00000520002
11	RSFWAELNVAR	RSFWAELNIAR	Weak	434.98	Weak	340.99	HLA-A03:01	MOS:V109I	ENST00000311923
10	SVCNSGLKQK	SMCNSGLKQK	Weak	377.91	Weak	117.46	HLA-A03:01	VPS33A:V415M	ENST00000267199
9	KVSKQHRWY	KVSKQHCWY	No binder	14485.6	Weak	4429.97	HLA-A01:01	PNLDC1:R213C	ENST00000610273
11	KLLSNKCVSAI	KLLSNKCISAI	Weak	88.18	Weak	71.02	HLA-A02:01	ZFHX4:V318I	ENST00000521891
10	VSAIIQGIGK	ISAIIQGIGK	Weak	330.1	Weak	241.2	HLA-A03:01	ZFHX4:V318I	ENST00000521891
11	ALDLSVAAHRK	ALDLSVAAHQK	Weak	608.33	Weak	674.19	HLA-A03:01	RAI2:R351Q	ENST00000331511
9	AGGVGKSAL	AVGVGKSAL	No binder	10874.6	Weak	503.39	HLA-B07:02	KRAS:G12V	ENST00000256078
9	FMKQMNDAH	FMKQMNDAL	No binder	8617.62	Strong	54.19	HLA-B08:01	PIK3CA:H1047L	ENST00000263967
10	QMMEFLLVRF	QMMEFLLVSF	Strong	39.17	Strong	10.75	HLA-B15:01	OR14K1:R14S	ENST00000283225
11	SQHMTEVVRRC	SQHMTEVVRRF	No binder	11417.2	Weak	56.59	HLA-B15:01	TP53:C176F	ENST00000269305
9	RLVHRDLAA	RLIHRDLAA	Weak	674.19	Weak	263.01	HLA-B08:01	ERBB2:V842I	ENST00000269571
9	PPGTRVRAM	PPGTRFRAM	No binder	1183.39	Weak	251.87	HLA-B08:01	TP53:V157F	ENST00000269305
9	FMKQMNDAH	FMKQMNDAL	Weak	464.16	Weak	147.43	HLA-B15:01	PIK3CA:H1047L	ENST00000263967
11	RPERLVFKMRF	RPERLVFKMCF	Weak	181.07	Weak	324.79	HLA-B07:02	APEX2:R173C	ENST00000374987
11	MIGKHKNIINL	MIGKHKNIIKL	Weak	412.08	Weak	409.85	HLA-B08:01	FGFR2:N549K	ENST00000358487
9	WLHKRGEYI	WLHKRGKYI	Weak	180.1	Strong	42.25	HLA-B08:01	AKT1:E17K	ENST00000349310
11	YMCNSSCMGGM	YMCNSSCMGSM	Strong	39.38	Strong	15.45	HLA-B15:01	TP53:G245S	ENST00000269305
10	YVMAGVGSPY	YVMAGLGSPY	Strong	12.64	Strong	15.45	HLA-B15:01	ERBB2:V777L	ENST00000269571
11	YMGKLKEKESF	YMGKRKEKESF	Weak	73.76	Weak	86.29	HLA-B15:01	CNBD1:L396R	ENST00000518476
9	APPQHLIRV	APPQHLTRV	No binder	1362.11	Weak	696.43	HLA-B07:02	TP53:I195T	ENST00000269305
9	GGMNRRPIL	GSMNRRPIL	Weak	425.67	Weak	358.01	HLA-B08:01	TP53:G245S	ENST00000269305
11	GPHCVKTCPAG	GPHCVKTCPAV	No binder	9654.43	Weak	177.2	HLA-B07:02	EGFR:G598V	ENST00000275493
10	KPIIIGRHAY	KPIIIGHHAY	Weak	363.86	Weak	860.02	HLA-B07:02	IDH1:R132H	ENST00000345146
11	TPPPGTRVRAM	TPPPGTRFRAM	Strong	39.38	Strong	43.65	HLA-B07:02	TP53:V157F	ENST00000269305
11	NLLGRNSFEVR	NLLGRNSFEVL	No binder	13212.9	Weak	242.51	HLA-B08:01	TP53:R273L	ENST00000269305
9	AGGVGKSAL	AAGVGKSAL	No binder	10874.6	Weak	723.31	HLA-B07:02	KRAS:G12A	ENST00000256078
11	QQSYLDSGIHS	QQSYLDSGIHF	No binder	6575.26	Strong	23.56	HLA-B15:01	CTNNB1:S37F	ENST00000349496
9	GGMNRRPIL	GCMNRRPIL	Weak	425.67	Weak	409.85	HLA-B08:01	TP53:G245C	ENST00000269305
10	LPLLLLLKPL	LPLRLLLKPL	Weak	528.51	Weak	291.48	HLA-B08:01	OR51F1:L169R	ENST00000380383
11	CMGGMNRRPIL	FMGGMNRRPIL	No binder	1445.63	Weak	511.63	HLA-B08:01	TP53:C242F	ENST00000269305
9	TPPPGTRVR	TPPPGTRVL	No binder	18279.6	Strong	43.88	HLA-B07:02	TP53:R158L	ENST00000269305
9	GGMNRRPIL	GVMNRRPIL	Weak	425.67	Weak	161.63	HLA-B08:01	TP53:G245V	ENST00000269305
9	FGLAKLLGA	FGRAKLLGA	No binder	3827.94	Weak	525.66	HLA-B08:01	EGFR:L858R	ENST00000275493
9	YIIVTQRPL	YIIVTHRPL	No binder	2157.34	Weak	423.37	HLA-B08:01	AHR:Q383H	ENST00000242057
11	LLRCRVLTSGI	LLRCCVLTSGI	Strong	66.92	Weak	1000.67	HLA-B08:01	GNAS:R201C	ENST00000371085
9	MGGMNRRPI	MGGMNRSPI	Weak	837.07	Weak	508.87	HLA-B08:01	TP53:R249S	ENST00000269305
11	MPSKTELIVRV	MPSKTELIVHV	Weak	297.86	Weak	401.08	HLA-B07:02	CHD4:R975H	ENST00000357008
10	GRTGVMICAY	GQTGVMICAY	No binder	4454	Strong	37.51	HLA-B15:01	PTEN:R130Q	ENST00000371953
9	SWRVRYMVA	FWRVRYMVA	Weak	216.47	Strong	71.02	HLA-B08:01	PPP2R1A:S256F	ENST00000322088
10	VVSDASSAVY	VVSDAISAVY	Strong	25.55	Strong	30.71	HLA-B15:01	SOX17:S403I	ENST00000297316
9	RTGVMICAY	GTGVMICAY	Weak	125.34	Weak	293.06	HLA-B15:01	PTEN:R130G	ENST00000371953
9	DKRAHHNAL	DKRAHRNAL	Strong	102.6	Strong	135.2	HLA-B08:01	MAX:H28R	ENST00000358664
10	IAYIRKTLAL	IACIRKTLAL	Strong	52.18	Weak	371.82	HLA-B08:01	PIK3CA:Y1021C	ENST00000263967
11	SPHRPILQAGL	WPHRPILQAGL	No binder	2204.54	Weak	1109	HLA-B08:01	FGFR2:S252W	ENST00000358487
10	CPLAWGNINL	RPLAWGNINL	Weak	195.32	Strong	21.03	HLA-B07:02	PIK3CA:C420R	ENST00000263967
11	LHKKGGGSSTL	LHKKRGGSSTL	No binder	5470.55	Weak	534.26	HLA-B08:01	MYO10:G1223R	ENST00000513610
9	TPMVRRAAA	TRMVRRAAA	Strong	12.99	Strong	30.38	HLA-B08:01	PPP2R1A:P179R	ENST00000322088
9	LRVVRGTQV	LRMVRGTQV	No binder	5774.65	Weak	288.34	HLA-B08:01	ERBB3:V104M	ENST00000267101
10	VPLTHRLLCS	VPLTHRLLCL	No binder	5965.16	Weak	192.18	HLA-B08:01	GPR149:S219L	ENST00000389740
11	FLRNFSILEIS	FLRNFSILEIL	No binder	9096.67	Weak	236.04	HLA-B08:01	OR6C1:S70L	ENST00000379668
11	GLLEHYKDPSS	GLLEHYKDPSL	No binder	12382.3	Weak	459.16	HLA-B08:01	SOCS5:S464L	ENST00000306503
9	SRLSRHHRI	SRLSRHHQI	Weak	249.16	Weak	174.34	HLA-B08:01	ZNF879:R364Q	ENST00000444149
10	RIVMRRDQVL	CIVMRRDQVL	Weak	348.45	Weak	274.64	HLA-B08:01	RGPD4:R1394C	ENST00000408999
9	SIHSKYKRI	SIHSKYKII	Weak	264.44	Weak	164.27	HLA-B08:01	ZNF678:R509I	ENST00000343776
9	TKAFEFKVL	TKAFKFKVL	No binder	9865.62	Weak	531.38	HLA-B08:01	PCDH19:E530K	ENST00000373034
11	KGRTGVMICAY	KGRTDVMICAY	Weak	246.48	Weak	390.37	HLA-B15:01	PTEN:G132D	ENST00000371953
9	AMRCRCSSM	AMRCHCSSM	Strong	7.73	Strong	13.79	HLA-B08:01	SAT1:R121H	ENST00000379270
11	LPAIRKHYGEA	LPAICKHYGEA	Weak	141.18	Weak	208.42	HLA-B07:02	CEP104:R388C	ENST00000378230
10	GPINHYRNIF	GPINHYQNIF	Weak	180.1	Weak	805.96	HLA-B07:02	EPHX4:R282Q	ENST00000370383
10	LPVVNNSGAI	LPVVNNLGAI	Weak	98.79	Weak	126.7	HLA-B07:02	MED23:S234L	ENST00000368068
9	SLYEKVSLM	SLYEKVLLM	Weak	601.78	Weak	767.66	HLA-B08:01	XIRP2:S936L	ENST00000628543
9	SDRTRNWVL	SDRTRNWVI	Weak	162.5	Weak	425.67	HLA-B08:01	AKAP9:L3482I	ENST00000356239
11	VPLRYVKFQNV	VPLCYVKFQNV	Weak	451.77	Weak	801.61	HLA-B08:01	TXNL1:R234C	ENST00000217515
11	ELIVRVELSPM	ELIVHVELSPM	Weak	495.29	Weak	1067.79	HLA-B08:01	CHD4:R975H	ENST00000357008
10	SVVLDTDAEF	LVVLDTDAEF	Weak	352.24	Weak	154.78	HLA-B15:01	HEG1:S646L	ENST00000311127
11	RLCDLRLFQPF	QLCDLRLFQPF	Strong	22.32	Strong	36.91	HLA-B15:01	PIK3CA:R88Q	ENST00000263967
10	VQYSDIGLLY	VQYSDIGILY	Strong	25.55	Strong	32.77	HLA-B15:01	TECTA:L832I	ENST00000264037
11	SIHNFMTHPEF	LIHNFMTHPEF	Weak	113.1	Weak	53.61	HLA-B15:01	ATP2B1:S1140L	ENST00000428670
9	GLQDDSKVF	GLQDDLKVF	Weak	115.57	Weak	247.81	HLA-B15:01	HTR2A:S219L	ENST00000378688
9	YEMPRHEVY	YEMPRHKVY	Weak	60.06	Weak	100.41	HLA-B15:01	TMC5:E690K	ENST00000396229
10	HMWRAIRTAF	HMWRAIQTAF	Strong	37.11	Strong	35.54	HLA-B15:01	ABCA5:R1476Q	ENST00000392676
11	SLTFWDVTIEF	LLTFWDVTIEF	No binder	500.68	Weak	236.04	HLA-B15:01	ZNF99:S3L	ENST00000596209
9	STLTKHKRI	STLTKHKII	No binder	1347.45	Weak	707.82	HLA-B08:01	ZNF254:R622I	ENST00000357002
10	IPVNVTLRRI	IPVNVTLRQI	Weak	444.5	Weak	285.24	HLA-B07:02	ADGRA3:R692Q	ENST00000334304
11	VPINSVDLDSL	VPINSVNLDSL	Weak	117.46	Strong	54.78	HLA-B07:02	SP3:D273N	ENST00000310015
11	TPNELVQLNKL	TPNKLVQLNKL	No binder	1103.02	Weak	323.04	HLA-B07:02	OXR1:E122K	ENST00000442977
11	HPAFLLIPEKS	HPAFLLIPEKL	No binder	9550.53	Weak	89.62	HLA-B07:02	CSF2RA:S25L	ENST00000381524
10	NPRTGNLGAL	NPQTGNLGAL	Strong	8.99	Strong	34.59	HLA-B07:02	DYM:R70Q	ENST00000269445
9	FLHIMKTIS	FLHIMKTIL	No binder	7568.32	Strong	123.32	HLA-B08:01	DOCK10:S1349L	ENST00000258390
11	SSEVKKSQESL	SSKVKKSQESL	No binder	6330.92	Weak	471.75	HLA-B08:01	NBEA:E1710K	ENST00000400445
9	FLRHERIHM	FLRHEIIHM	Weak	340.99	Weak	1109	HLA-B08:01	ZNF799:R552I	ENST00000430385
10	HVAAVRCVQY	HVAAVCCVQY	Weak	118.74	Weak	83.99	HLA-B15:01	FBXW7:R505C	ENST00000281708
10	SPVACRTPVL	SPVACQTPVL	Strong	10.93	Strong	20.03	HLA-B07:02	RFX6:R866Q	ENST00000332958
11	AADKRAHHNAL	AADKRAHRNAL	Weak	608.33	Weak	302.73	HLA-B07:02	MAX:H28R	ENST00000358664
11	SPHRPILQAGL	WPHRPILQAGL	Strong	17.03	Strong	19.18	HLA-B07:02	FGFR2:S252W	ENST00000358487
9	KKGGGSSTL	KKRGGSSTL	No binder	11541.4	Weak	801.61	HLA-B07:02	MYO10:G1223R	ENST00000513610
9	AGGVGKSAL	AGRVGKSAL	No binder	10874.6	Weak	466.68	HLA-B07:02	HRAS:G13R	ENST00000311189
10	MAIYKQSQHM	MAICKQSQHM	Weak	707.82	Weak	685.22	HLA-B08:01	TP53:Y163C	ENST00000269305
11	YISYLDSVHFF	YISYLNSVHFF	Strong	42.48	Strong	38.96	HLA-B15:01	EP300:D1399N	ENST00000263253
9	SPLPGKMAM	SPFPGKMAM	Strong	7.13	Strong	8.34	HLA-B07:02	OXA1L:L57F	ENST00000612549
9	PPGTRVRAM	PPGTRVLAM	No binder	1183.39	Weak	707.82	HLA-B08:01	TP53:R158L	ENST00000269305
11	APNYCYRCGNI	APNYCYCCGNI	Weak	128.08	Weak	264.44	HLA-B07:02	PPP6C:R264C	ENST00000373547
10	HVAAVRCVQY	HVAAVGCVQY	Weak	118.74	Weak	80.87	HLA-B15:01	FBXW7:R505G	ENST00000281708
10	LQLDEETGEF	LQLDEQTGEF	Strong	50.24	Strong	29.56	HLA-B15:01	NFE2L2:E79Q	ENST00000397062
11	MTGQPAETSRF	MMGQPAETSRF	Weak	466.68	Strong	38.75	HLA-B15:01	ABCG4:T494M	ENST00000615496
9	RPILTIITL	SPILTIITL	Strong	19.39	Strong	50.24	HLA-B07:02	TP53:R249S	ENST00000269305
10	NPTISFGGCL	NPTIFFGGCL	Weak	185.03	Weak	319.56	HLA-B07:02	OR4D5:S93F	ENST00000307033
11	SPHRPILQAGL	CPHRPILQAGL	Strong	17.03	Weak	64.43	HLA-B07:02	FGFR3:S249C	ENST00000260795
11	GFKKFIRRDFL	GLKKFIRRDFL	No binder	3380.08	Weak	677.84	HLA-B08:01	SPOP:F133L	ENST00000347630
9	LPGKMAMGL	FPGKMAMGL	No binder	1814.41	Weak	704.01	HLA-B08:01	OXA1L:L57F	ENST00000612549
9	TVQKYELAL	TVQKYKLAL	No binder	2289.62	Weak	437.34	HLA-B08:01	HYDIN:E670K	ENST00000393567
11	NEKQRKNFQTI	NKKQRKNFQTI	Weak	346.57	Strong	132.31	HLA-B08:01	PPP1R3A:E528K	ENST00000284601
11	FIKLPSNGCYM	FIKLSSNGCYM	No binder	1509.57	Weak	860.02	HLA-B08:01	RNF152:P95S	ENST00000312828
11	FIGQKFRHGLL	FIGQKFCHGLL	Strong	110.08	Weak	361.9	HLA-B08:01	CXCR2:R322C	ENST00000318507
10	VVRHELQHPI	VVRHKLQHPI	No binder	5382.48	Weak	780.22	HLA-B08:01	CNTNAP2:E149K	ENST00000361727
10	LQGEEFQSSL	LQGEKFQSSL	No binder	4454	Weak	531.38	HLA-B08:01	MAGEC1:E620K	ENST00000285879
11	FLYFRDRLGDT	FLYFRDRLGDI	No binder	5837.47	Weak	503.39	HLA-B08:01	SLC27A5:T554I	ENST00000263093
11	VPENFNEAKPI	VPENFNKAKPI	Weak	776.01	Weak	255.99	HLA-B07:02	GRM7:E786K	ENST00000357716
11	YPSGLQTLHEF	YPSGLQTLHKF	Weak	81.75	Weak	251.87	HLA-B07:02	GUCA1C:E39K	ENST00000261047
11	HPEDRSLMVAI	HPEDCSLMVAI	Weak	58.77	Weak	98.26	HLA-B07:02	PER3:R316C	ENST00000361923
9	RPRRWKLQV	CPRRWKLQV	Strong	10.93	Strong	47.34	HLA-B07:02	PRAMEF4:R96C	ENST00000235349
11	KPEEKPKFRSI	KPEKKPKFRSI	Weak	187.05	Weak	87.23	HLA-B07:02	PDE1A:E114K	ENST00000410103
11	LPHFPMTPEAL	LPHFSMTPEAL	Strong	11.53	Strong	11.85	HLA-B07:02	ZFHX4:P1723S	ENST00000521891
9	CPKSIFSGI	CPKSIFSEI	No binder	1311.49	Weak	323.04	HLA-B07:02	LIPI:G266E	ENST00000344577
10	LARAYEHAKM	LARAYKHAKM	No binder	1775.57	Weak	763.52	HLA-B07:02	DSCAM:E1819K	ENST00000400454
11	NRKFYIYYSCL	NRKFYIYYLCL	Strong	86.29	Strong	100.95	HLA-B08:01	HHIPL2:S294L	ENST00000343410
11	YLAQHRKIHTG	YLAQHRKIYTG	Weak	792.98	Weak	707.82	HLA-B08:01	ZNF534:H305Y	ENST00000332323
10	YSIPRYVRDL	YLIPRYVRDL	No binder	1894.66	Weak	210.69	HLA-B08:01	TPTE:S423L	ENST00000618007
11	HPIFHRGEFSV	HPIFHRGKFSV	Strong	29.09	Strong	19.08	HLA-B07:02	NGF:E132K	ENST00000369512
10	ELITAWYIGF	ELITAWYIEF	No binder	656.19	Weak	289.91	HLA-B15:01	KCNQ5:G273E	ENST00000370398
9	PPIPFFLAI	SPIPFFLAI	Weak	618.28	Strong	15.78	HLA-B07:02	PROL1:P125S	ENST00000399575
11	RQRSTSTPNVH	RQRLTSTPNVH	Weak	201.76	Weak	346.57	HLA-B15:01	RAF1:S257L	ENST00000251849
10	LLATMAYDRY	LLATMAYDCY	Weak	114.33	Weak	91.09	HLA-B15:01	OR5H15:R122C	ENST00000356526
11	WLSTECDSHPL	WLSTECDFHPL	No binder	1407.05	Weak	727.23	HLA-B08:01	KNSTRN:S24F	ENST00000249776
11	CLKESTLDECL	CLKKSTLDECL	No binder	1610.82	Weak	582.56	HLA-B08:01	PRAMEF10:E157K	ENST00000235347
11	ANETKLKITQL	ANKTKLKITQL	No binder	8617.62	Weak	464.16	HLA-B08:01	EMB:E219K	ENST00000303221
9	SNFPKRHFL	SNFSKRHFL	Weak	554.88	Weak	339.15	HLA-B08:01	THEMIS:P328S	ENST00000368248
11	MVGKREFSCVA	MVGKREFFCVA	Weak	792.98	Weak	621.64	HLA-B08:01	INMT:S212F	ENST00000013222
10	WASQREKEVL	WASQRKKEVL	No binder	1602.13	Weak	296.25	HLA-B08:01	ZBED2:E157K	ENST00000317012
11	LIKLNRRIRPT	LIKLNRRICPT	Weak	1067.79	Weak	776.01	HLA-B08:01	KLK5:R164C	ENST00000336334
10	LQQLRKNETL	LQQLRKNKTL	Weak	663.33	Weak	306.02	HLA-B08:01	NLRP13:E416K	ENST00000342929
11	EMTDGGVDFSF	KMTDGGVDFSF	Weak	456.69	Weak	61.04	HLA-B15:01	ADH1B:E257K	ENST00000305046
10	ERIEAQNKPF	EQIEAQNKPF	No binder	9706.8	Weak	67.65	HLA-B15:01	MYH1:R24Q	ENST00000226207
9	LPSLMISRL	LPSLIISRL	Weak	58.77	Weak	128.78	HLA-B07:02	OR11L1:M162I	ENST00000355784
11	GPNFRSKSWAL	GPNFCSKSWAL	Strong	19.92	Strong	28.16	HLA-B07:02	KIAA1109:R4674C	ENST00000264501
10	APALEKPIRL	APALEKPICL	Weak	274.64	Weak	321.29	HLA-B07:02	CPAMD8:R568C	ENST00000443236
11	FLHTVSKTRPF	FLHTVSKTRLF	Strong	23.94	Weak	91.09	HLA-B15:01	RQCD1:P131L	ENST00000273064
10	FQEALRPIFS	FQEALRPIFF	No binder	17985.3	Weak	291.48	HLA-B15:01	TRIML1:S446F	ENST00000332517
11	HPIFHRGEFSV	HPIFHRGKFSV	No binder	1485.27	Weak	979.25	HLA-B08:01	NGF:E132K	ENST00000369512
11	LLKKKLDFEKI	LLKKKLDFKKI	Weak	306.02	Strong	121.34	HLA-B08:01	PCDHB4:E309K	ENST00000194152
9	MFLGNFSFL	MFLENFSFL	No binder	1654.99	Weak	1044.93	HLA-B08:01	OR11H1:G79E	ENST00000252835
10	ALRPIFSPCL	ALRPIFFPCL	Weak	570.09	Weak	528.51	HLA-B08:01	TRIML1:S446F	ENST00000332517
9	FLKEMSLTT	FLKKMSLTT	No binder	1709.59	Weak	446.91	HLA-B08:01	HYDIN:E54K	ENST00000393567
10	MLLVPFSLIL	MLLVPFFLIL	Weak	432.64	Weak	567.02	HLA-B08:01	OR2T12:S210F	ENST00000317996
11	MLAAHTNNYEI	MLAAHTNNYKI	Weak	261.59	Weak	379.96	HLA-B08:01	TRPC5:E156K	ENST00000262839
11	FNEAKPIGFTM	FNKAKPIGFTM	No binder	8119.76	Weak	570.09	HLA-B08:01	GRM7:E786K	ENST00000357716
9	MPRHEVYVL	MPRHKVYVL	Strong	78.29	Strong	9.19	HLA-B08:01	TMC5:E690K	ENST00000396229
11	QLHEFSSPSHL	QLHKFSSPSHL	No binder	2496.64	Weak	1022.56	HLA-B08:01	TP63:E609K	ENST00000264731
11	EIFVTGGSLRF	KIFVTGGSLRF	Weak	288.34	Weak	61.04	HLA-B15:01	KLHDC7A:E635K	ENST00000400664
9	TGILEITPL	TGILKITPL	No binder	10874.6	Weak	567.02	HLA-B08:01	ARMC4:E22K	ENST00000305242
9	KPKEEKIDL	KPKEKKIDL	No binder	9706.8	Weak	554.88	HLA-B08:01	MYL1:E36K	ENST00000352451
11	SLLIVILSWVS	SLLIVILSWVL	No binder	14564.2	Weak	735.14	HLA-B08:01	GLRA3:S274L	ENST00000274093
9	RNRRHHRDL	QNRRHHRDL	Weak	161.63	Weak	192.18	HLA-B08:01	SEMA3D:R760Q	ENST00000284136
9	FSRHETYMV	FSRHKTYMV	No binder	4676.23	Strong	99.33	HLA-B08:01	ZFPM2:E700K	ENST00000407775
9	VPKEKQVTI	VPKKKQVTI	Weak	236.04	Strong	66.2	HLA-B08:01	NCR1:E42K	ENST00000291890
9	VPENRVETV	VPKNRVETV	No binder	3646.02	Strong	116.2	HLA-B08:01	CDH4:E403K	ENST00000614565
10	YVNHWRDFPY	YVNHWRDFSY	Weak	83.54	Weak	75.79	HLA-B15:01	MROH2B:P173S	ENST00000399564
9	QTLHEFKTL	QTLHKFKTL	No binder	7692.16	Weak	228.5	HLA-B08:01	GUCA1C:E39K	ENST00000261047
11	SPQQENGKQLL	SPQQKNGKQLL	Weak	72.18	Strong	27.26	HLA-B07:02	CORIN:E262K	ENST00000273857
11	AVMSYDRFTAI	AVMSYDCFTAI	Weak	471.75	Weak	883.6	HLA-B07:02	OR2W1:R122C	ENST00000377175
9	MPRHEVYVL	MPRHKVYVL	Strong	10.63	Strong	6.9	HLA-B07:02	TMC5:E690K	ENST00000396229
11	QPMESLYEKVS	QPMESLYEKVL	No binder	11294.4	Weak	71.41	HLA-B07:02	XIRP2:S936L	ENST00000628543
11	RPPSAFSLDKM	RPPSAFFLDKM	Weak	201.76	Weak	421.09	HLA-B07:02	OR4C15:S319F	ENST00000314644
9	IHLTRFLRV	IHLTRFLCV	No binder	1999.98	Weak	927.68	HLA-B08:01	TMC2:R430C	ENST00000358864
9	NFRSKSWAL	NFCSKSWAL	Strong	18.27	Weak	525.66	HLA-B08:01	KIAA1109:R4674C	ENST00000264501
9	SLHTYSLSA	FLHTYSLSA	Strong	138.16	Strong	62.04	HLA-B08:01	PCDH18:S170F	ENST00000344876
10	LARAYEHAKM	LARAYKHAKM	Weak	917.7	Strong	142.72	HLA-B08:01	DSCAM:E1819K	ENST00000400454
9	ISLGKCSVL	ILLGKCSVL	No binder	4288.48	Weak	371.82	HLA-B08:01	TPTE:S447L	ENST00000618007
9	ENRKHIEFS	ENRKHIEFL	No binder	10527.3	Weak	611.63	HLA-B08:01	IL37:S202L	ENST00000263326
11	EKKIKRKLQSI	KKKIKRKLQSI	Strong	124.66	Weak	715.52	HLA-B08:01	MORC1:E878K	ENST00000232603
9	HPVLFAQAL	YPVLFAQAL	No binder	1709.59	Weak	557.89	HLA-B08:01	PREX2:H1404Y	ENST00000288368
9	GPASISCAS	GPASISCAF	No binder	3869.58	Strong	50.24	HLA-B07:02	DPYD:S204F	ENST00000370192
10	TPMYMFLGNF	TPMYMFLENF	Weak	149.03	Weak	354.15	HLA-B07:02	OR11H12:G79E	ENST00000550708
11	IPRNSDEINAL	IPRNSDKINAL	No binder	1139.41	Weak	279.13	HLA-B08:01	CLEC3A:E119K	ENST00000299642
11	ALKRQRKKEPL	ALKRQQKKEPL	Strong	75.79	Strong	143.49	HLA-B08:01	CDH10:R638Q	ENST00000264463
11	VLKRFPRANEF	VLKQFPRANEF	Weak	328.32	Weak	588.9	HLA-B08:01	PRRG3:R16Q	ENST00000370353
9	YLHPEDRSL	YLHPEDCSL	No binder	1283.42	Weak	823.59	HLA-B08:01	PER3:R316C	ENST00000361923
11	RPFEYLRLTSL	RLFEYLRLTSL	Weak	153.95	Weak	169.69	HLA-B08:01	RQCD1:P131L	ENST00000273064
11	FRYYHKLRMSV	FCYYHKLRMSV	Weak	323.04	Weak	339.15	HLA-B08:01	AMICA1:R184C	ENST00000356289
10	KPIQEVLKEM	KPIQEVLKKM	Weak	151.47	Weak	495.29	HLA-B07:02	ADH1B:E257K	ENST00000305046
10	EPKSKNYTYI	KPKSKNYTYI	No binder	4219.45	Weak	203.96	HLA-B07:02	PSG4:E263K	ENST00000405312
9	LLNENCFQF	LLNKNCFQF	Weak	79.57	Weak	75.79	HLA-B15:01	THSD7B:E1180K	ENST00000272643
10	LQVANDKADM	LQVANNKADM	Weak	156.47	Weak	153.95	HLA-B15:01	DNAH5:D3236N	ENST00000265104
9	VQENGQRKY	VQKNGQRKY	No binder	2904.96	Weak	214.14	HLA-B15:01	A1CF:E34K	ENST00000373993
10	LRKICHPHAH	LQKICHPHAH	No binder	17223.5	Weak	449.33	HLA-B15:01	STAB2:R243Q	ENST00000388887
11	IQTSITLHFPY	IQTSITLHFSY	Weak	55.98	Weak	57.82	HLA-B15:01	OR2Z1:P167S	ENST00000324060
10	RPFRQNTHGI	RPFCQNTHGI	Weak	58.77	Weak	98.79	HLA-B07:02	TP63:R379C	ENST00000264731
9	EKKQHFFPA	EKKQHFFSA	Strong	140.42	Strong	128.78	HLA-B08:01	LRRIQ3:P379S	ENST00000354431
11	TLAEKRETVIL	TLAEKRKTVIL	No binder	1196.26	Weak	212.98	HLA-B08:01	GRM3:E724K	ENST00000361669
9	LPVPRSCLF	LPVPRFCLF	Weak	893.21	Weak	199.59	HLA-B08:01	CRNKL1:S128F	ENST00000377340
9	RLMIKFRGE	RLMIKFCGE	No binder	1183.39	Weak	731.18	HLA-B08:01	SMURF2:R427C	ENST00000262435
10	RLVVFELENF	RLVVFKLENF	Weak	196.38	Weak	181.07	HLA-B15:01	CRYBB1:E65K	ENST00000215939
11	APQKENKGPGL	APQKKNKGPGL	Weak	76.61	Strong	29.25	HLA-B07:02	HTR3E:E368K	ENST00000415389
9	RTKYETDAI	RTKYKTDAI	No binder	11857.9	Weak	1039.29	HLA-B08:01	MYH2:E1382K	ENST00000245503
11	ELENYSEGGPL	ELKNYSEGGPL	No binder	6940.78	Weak	340.99	HLA-B08:01	RGPD3:E755K	ENST00000409886
9	SPISTDTSL	SPIFTDTSL	Strong	14.4	Strong	15.28	HLA-B07:02	SCN7A:S445F	ENST00000409855
9	GSYTALLVM	GLYTALLVM	Weak	137.41	Weak	73.37	HLA-B15:01	OR4D5:S217L	ENST00000307033
11	NPYLRLYETAV	NPYLCLYETAV	Weak	92.58	Weak	178.16	HLA-B07:02	DNAH7:R768C	ENST00000312428
10	FMKTCFRGTV	FMKTCFWGTV	Weak	288.34	Weak	618.28	HLA-B08:01	CFAP47:R870W	ENST00000297866
9	VLMLLVPFS	VLMLLVPFF	No binder	17038.2	Weak	197.45	HLA-B15:01	OR2T12:S210F	ENST00000317996
11	LLIVILSWVSF	LLIVILSWVLF	Strong	49.7	Weak	191.14	HLA-B15:01	GLRA3:S274L	ENST00000274093
9	FLKEKHVNL	FLKKKHVNL	Strong	11.66	Strong	7.65	HLA-B08:01	ZDBF2:E1063K	ENST00000374423
9	PPIPFFLAI	SPIPFFLAI	No binder	3202.08	Weak	192.18	HLA-B08:01	PROL1:P125S	ENST00000399575
10	IPIRTVKSFL	IPICTVKSFL	Weak	58.77	Weak	95.12	HLA-B07:02	RGS7:R44C	ENST00000366565
11	SAFDPDVGENS	SAFDPDVGENF	No binder	21384.6	Weak	354.15	HLA-B15:01	PCDH18:S170F	ENST00000344876
11	ISFTTVSIPKF	ILFTTVSIPKF	Weak	215.3	Weak	102.05	HLA-B15:01	OR6C1:S70L	ENST00000379668
9	DLMPIFMRY	NLMPIFMRY	No binder	719.41	Weak	100.41	HLA-B15:01	CFAP61:D195N	ENST00000245957
11	HQYQEKENKYF	HQYQEKKNKYF	Weak	79.57	Weak	108.89	HLA-B15:01	ANKRD30A:E1129K	ENST00000611781
10	CLYQEIAPSF	CLYQKIAPSF	No binder	5238.84	Weak	692.67	HLA-B08:01	SPATA8:E18K	ENST00000328504
10	TPMYMFLGNF	TPMYMFLENF	Weak	149.03	Weak	354.15	HLA-B07:02	OR11H1:G79E	ENST00000252835
11	CRRKKKCVRYI	CRRKKKCVCYI	Weak	837.07	Weak	576.3	HLA-B08:01	TCF7L2:R488C	ENST00000355995
11	HIRSHTGERPF	HIRSHTGECPF	Weak	707.82	Weak	579.42	HLA-B08:01	CTCF:R377C	ENST00000264010
11	GLIEKNIELFF	GLIEKNIKLFF	Weak	409.85	Weak	469.21	HLA-B15:01	DNMT1:E432K	ENST00000340748
9	ADMERHRIL	ADMERHHIL	No binder	1121.07	Weak	543	HLA-B08:01	TOP2B:R656H	ENST00000264331
9	FLHVCIQEF	FLHMCIQEF	No binder	1884.44	Weak	719.41	HLA-B08:01	NLRP4:V453M	ENST00000301295
9	QLRKYCKSM	QLGKYCKSM	Strong	19.18	Weak	280.65	HLA-B08:01	ZNF98:R123G	ENST00000357774
11	LLRCRVLTSGI	LLRCHVLTSGI	Strong	66.92	Strong	110.68	HLA-B08:01	GNAS:R201H	ENST00000371085
11	YLSTDVGSCTL	YLSTDVGFCTL	Weak	254.61	Weak	312.72	HLA-B15:01	ERBB2:S310F	ENST00000269571
9	SQRQRSTST	SQRQRLTST	Weak	309.35	Weak	309.35	HLA-B08:01	RAF1:S257L	ENST00000251849
11	FAKSRPIIKRF	FAKSHPIIKRF	Strong	119.38	Weak	261.59	HLA-B08:01	HECW2:R271H	ENST00000260983
11	APADGHVLLQL	TPADGHVLLQL	Strong	24.6	Weak	69.5	HLA-B07:02	CNTNAP4:A902T	ENST00000611870
10	NLELSFKAWL	NLKLSFKAWL	No binder	4429.97	Weak	261.59	HLA-B08:01	GALNT15:E395K	ENST00000339732
9	LPALRSIGL	LPALRFIGL	Weak	206.18	Strong	45.09	HLA-B08:01	RXRA:S427F	ENST00000481739
9	SFEVRVCAC	SFKVRVCAC	No binder	6030.06	Weak	247.81	HLA-B08:01	TP53:E271K	ENST00000269305
9	HPVLFAQAL	YPVLFAQAL	Strong	17.88	Strong	22.08	HLA-B07:02	PREX2:H1404Y	ENST00000288368
9	LPALRSIGL	LPALRFIGL	Strong	23.18	Strong	25.83	HLA-B07:02	RXRA:S427F	ENST00000481739
9	SVYAGILSY	SVCAGILSY	Strong	28.47	Weak	52.46	HLA-B15:01	FGFR3:Y373C	ENST00000260795
11	AVRDMRQTVAV	AVRDMRQIVAV	Weak	68.75	Weak	185.03	HLA-B07:02	EEF1A1:T432I	ENST00000309268
9	AVRDMRQTV	AVRDMRQSV	Weak	186.04	Weak	66.2	HLA-B07:02	EEF1A1:T432S	ENST00000309268
9	IHSGATTTA	IPSGATTTA	No binder	22090.1	Weak	79.14	HLA-B07:02	CTNNB1:H36P	ENST00000349496
9	KLRNEFSSF	KLRNKFSSF	No binder	1663.96	Weak	394.62	HLA-B07:02	PABPC4L:E312K	ENST00000421491
11	SPHRNAYRTEF	SPHRNAYQTEF	Strong	17.31	Strong	27.41	HLA-B07:02	PPP1R9A:R24Q	ENST00000340694
9	YIIVTQRPL	YIIVTHRPL	No binder	1453.47	Weak	573.19	HLA-B07:02	AHR:Q383H	ENST00000242057
9	MRRARSPDL	MWRARSPDL	Strong	40.68	Strong	113.71	HLA-B08:01	PLEKHA4:R225W	ENST00000263265
11	ELRVGSREAAF	ELRVGSHEAAF	Weak	236.04	Weak	165.16	HLA-B15:01	WNT7B:R102H	ENST00000339464
9	FRRAIACQL	FCRAIACQL	Weak	692.67	Weak	1091.15	HLA-B08:01	RARS2:R6C	ENST00000369536
11	ELCPQEGSAAF	KLCPQEGSAAF	Weak	216.47	Strong	47.85	HLA-B15:01	FBN3:E2054K	ENST00000270509
9	NALLRETSM	NVLLRETSM	Strong	89.62	Weak	245.15	HLA-B08:01	ABCA13:A2368V	ENST00000435803
10	YAKMKTATNI	YAKMKMATNI	Weak	178.16	Weak	186.04	HLA-B08:01	SSTR4:T80M	ENST00000255008
10	GAGGVGKSAL	GARGVGKSAL	No binder	4018.93	Weak	103.16	HLA-B07:02	KRAS:G12R	ENST00000256078
10	RQQQSGRGWY	HQQQSGRGWY	Strong	50.51	Weak	69.13	HLA-B15:01	FGF13:R161H	ENST00000315930
11	MPAYIATQGPL	MPAYIAMQGPL	Strong	8.47	Strong	8.29	HLA-B07:02	PTPRN:T783M	ENST00000295718
9	SQRQYIFEY	SQRQYIFKY	Strong	25.14	Strong	51.06	HLA-B15:01	TENM3:E1882K	ENST00000511685
9	IPRRHTRSA	IPRRHTRST	Strong	38.54	Weak	340.99	HLA-B08:01	FGF23:A181T	ENST00000237837
10	RPPVTLRLVV	RPPVTQRLVV	Strong	53.32	Strong	47.08	HLA-B07:02	PCBP1:L100Q	ENST00000303577
11	LAEMKEKYEAI	LAKMKEKYEAI	No binder	1525.99	Strong	55.68	HLA-B08:01	MYCBP:E71K	ENST00000397572
9	APLSSFVSI	APLSSFISI	Strong	25.69	Strong	29.89	HLA-B07:02	PCDHGA3:V505I	ENST00000253812
10	SPRRPLLCDF	SPRRPLLCNF	Strong	29.09	Strong	31.72	HLA-B07:02	FERD3L:D32N	ENST00000275461
9	FAEARRNMV	FAEARINMV	Weak	174.34	Weak	614.95	HLA-B08:01	NEXN:R349I	ENST00000334785
11	MLSTDTKKASI	MLSTDTNKASI	Weak	461.65	Weak	1091.15	HLA-B08:01	HORMAD1:K147N	ENST00000361824
9	DLNEKARAL	DLNKKARAL	Weak	723.31	Weak	163.39	HLA-B08:01	PDCD10:E105K	ENST00000392750
11	KSKYKFRNHIV	KSKYKFWNHIV	Weak	625.01	Weak	1044.93	HLA-B08:01	KCNU1:R713W	ENST00000399881
10	LLKFSRLFEF	LLKFSRLFEL	Weak	801.61	Weak	175.29	HLA-B08:01	CNGA3:F287L	ENST00000272602
11	RPKNRAFSIRF	RPKNRAFSICF	Weak	271.69	Weak	164.27	HLA-B08:01	KCNJ13:R171C	ENST00000233826
11	GMKPRVMKEAV	GMKPRVIKEAV	Weak	270.22	Weak	444.5	HLA-B08:01	CCDC50:M156I	ENST00000392455
9	DLKPENLIL	YLKPENLIL	No binder	2873.7	Weak	352.24	HLA-B08:01	PRKG2:D576Y	ENST00000264399
9	LDKTRISIL	LNKTRISIL	Weak	208.42	Strong	28.62	HLA-B08:01	RAPGEF2:D538N	ENST00000264431
9	FARDLVNRL	FARYLVNRL	Weak	814.73	Strong	104.28	HLA-B08:01	SPZ1:D209Y	ENST00000296739
11	EYKNRDAISAL	EYKNRDAILAL	Weak	763.52	Weak	670.55	HLA-B08:01	TDRD6:S1989L	ENST00000316081
9	LPGKRDVAV	LPGKRYVAV	Strong	80.43	Strong	18.97	HLA-B08:01	EPHA7:D659Y	ENST00000369303
9	EMKTLKKSL	EMKTLKKYL	Strong	48.63	Weak	267.31	HLA-B08:01	CCDC170:S639Y	ENST00000239374
11	LAKIRWKYMIV	LAKIWWKYMIV	Strong	36.51	Weak	454.22	HLA-B08:01	SMARCA2:R844W	ENST00000349721
11	YCRRRNGYRAL	YCRRQNGYRAL	Strong	53.9	Weak	297.86	HLA-B08:01	MLANA:R51Q	ENST00000381471
11	CLHYRDFIPGV	CLHYRYFIPGV	No binder	1864.16	Weak	735.14	HLA-B08:01	TLR4:D711Y	ENST00000355622
11	FIEIDQAWKIL	FIKIDQAWKIL	No binder	9146.01	Weak	487.32	HLA-B08:01	DNAJC24:E61K	ENST00000465995
11	LLYIRLSTTYF	ILYIRLSTTYF	Weak	361.9	Weak	922.68	HLA-B08:01	TECTA:L832I	ENST00000264037
9	SLGFELTSV	SLGFKLTSV	No binder	5620.54	Strong	128.08	HLA-B08:01	CAPRIN2:E13K	ENST00000298892
10	YPSHRSFTKM	YPSHRSFTNM	Weak	631.81	Weak	557.89	HLA-B08:01	CMKLR1:K355N	ENST00000312143
9	YAIAQFSYL	YAITQFSYL	Weak	405.44	Weak	311.03	HLA-B08:01	ATP8A2:A855T	ENST00000381655
10	TPRCAQQAAL	TPRCTQQAAL	Weak	375.87	Weak	330.1	HLA-B08:01	SPERT:A72T	ENST00000310521
10	NLSRNQLSAL	NLSQNQLSAL	Weak	446.91	Weak	592.1	HLA-B08:01	LRCH1:R152Q	ENST00000389798
9	FPKGNEVQI	FPKGNKVQI	No binder	3167.62	Weak	883.6	HLA-B08:01	SLC15A1:E394K	ENST00000376503
10	IRKARQHMEV	IQKARQHMEV	Weak	1062.03	Weak	1115.02	HLA-B08:01	SGPP1:R403Q	ENST00000247225
9	MAVKRIRST	MAVKRIWST	Weak	276.13	Strong	132.31	HLA-B08:01	MAP2K4:R134W	ENST00000353533
11	VLKHHTDMSSS	VLKHHTDMSSL	No binder	5774.65	Strong	124.66	HLA-B08:01	KANSL1:S808L	ENST00000574590
9	ELNAKVRLL	ELNAKVCLL	Weak	1067.79	Weak	751.22	HLA-B08:01	PSMC5:R57C	ENST00000310144
9	ELKKKPRRS	ELKKKPRRL	No binder	3529.57	Strong	40.68	HLA-B08:01	SMCHD1:S1709L	ENST00000320876
10	VSKVLTNKTL	VLKVLTNKTL	No binder	5712.5	Weak	649.13	HLA-B08:01	TSHZ1:S1015L	ENST00000580243
10	NIELFFSGSA	NIKLFFSGSA	No binder	12249.1	Weak	1109	HLA-B08:01	DNMT1:E432K	ENST00000340748
11	CRKTFIRRSTL	CRKTFICRSTL	Weak	271.69	Weak	677.84	HLA-B08:01	ZFP14:R183C	ENST00000270001
9	SVLVRHQRI	SVLVRHQQI	Strong	135.94	Strong	100.41	HLA-B08:01	ZNF345:R82Q	ENST00000420450
9	CGKAFSKSS	CGKAFSKSL	No binder	14643.2	Weak	1073.58	HLA-B08:01	ZNF677:S276L	ENST00000333952
10	SLLKKELVPL	SLLNKELVPL	Weak	207.3	Weak	346.57	HLA-B08:01	NLRP13:K350N	ENST00000342929
9	SCLRRFSTM	SCLRHFSTM	Strong	23.18	Strong	69.88	HLA-B08:01	COL4A5:R1512H	ENST00000361603
9	SPENGNLLV	SPKNGNLLV	Weak	537.16	Weak	154.78	HLA-B07:02	PCDHGB3:E80K	ENST00000576222
9	VSKQHRWYL	VSKQHCWYL	Weak	157.31	Weak	407.64	HLA-B08:01	PNLDC1:R213C	ENST00000610273
10	NLTLSYIIPI	NLTLRYIIPI	No binder	6195.39	Weak	674.19	HLA-B08:01	USH2A:S1155R	ENST00000307340
11	WSRHRRMLTPA	WSHHRRMLTPA	Strong	95.12	Weak	293.06	HLA-B08:01	CYP4F11:R146H	ENST00000248041
11	AMAIYKQSQHM	AMAICKQSQHM	Strong	50.51	Weak	65.49	HLA-B15:01	TP53:Y163C	ENST00000269305
11	RPVHDAAREGF	RPVYDAAREGF	Weak	151.47	Weak	129.48	HLA-B07:02	CDKN2A:H83Y	ENST00000304494
10	RAAASKLGEF	WAAASKLGEF	Weak	104.28	Weak	165.16	HLA-B15:01	PPP2R1A:R183W	ENST00000322088
11	HIRSHTGERPF	HIRSHTGECPF	Weak	78.29	Weak	189.08	HLA-B07:02	CTCF:R377C	ENST00000264010
9	GGMNRRPIL	GVMNRRPIL	No binder	10816	Weak	432.64	HLA-B07:02	TP53:G245V	ENST00000269305
10	VPLTHRLLCS	VPLTHRLLCL	No binder	7486.88	Weak	100.41	HLA-B07:02	GPR149:S219L	ENST00000389740
9	LPLPNLRVV	LPLPNLRMV	Weak	82.64	Weak	226.04	HLA-B07:02	ERBB3:V104M	ENST00000267101
11	YPAVQKTTLVI	YPAVQKTTFVI	Strong	18.77	Strong	24.07	HLA-B07:02	KPNB1:L552F	ENST00000290158
11	RMAISIPNRIF	CMAISIPNRIF	Strong	44.36	Weak	172.47	HLA-B15:01	STEAP4:R237C	ENST00000380079
11	CLIEIVHSDLF	CLIKIVHSDLF	Weak	390.37	Weak	390.37	HLA-B15:01	DOCK1:E843K	ENST00000280333
11	YMCNSSCMGGM	YMCNSFCMGGM	Strong	39.38	Strong	38.12	HLA-B15:01	TP53:S241F	ENST00000269305
9	FLRHERIHM	FLRHEIIHM	Weak	243.82	Weak	112.49	HLA-B15:01	ZNF799:R552I	ENST00000430385
10	RRNESHLIDF	RQNESHLIDF	No binder	3626.35	Strong	18.17	HLA-B15:01	GGT7:R197Q	ENST00000336431
11	IPEVLTELGSL	IPKVLTELGSL	Weak	79.57	Strong	43.65	HLA-B07:02	PCDHGA8:E670K	ENST00000398604
10	TPTINMPNTS	TPTINMPNTL	No binder	11233.4	Weak	246.48	HLA-B07:02	HEG1:S646L	ENST00000311127
10	YPEEISSMVL	YPEEISLMVL	Strong	56.89	Weak	76.2	HLA-B07:02	HSPA1L:S123L	ENST00000375654
11	KPESRSSIHNF	KPESRSLIHNF	Weak	159.03	Weak	226.04	HLA-B07:02	ATP2B1:S1140L	ENST00000428670
10	IPVFGLQDDS	IPVFGLQDDL	No binder	17695.8	Weak	631.81	HLA-B07:02	HTR2A:S219L	ENST00000378688
10	KVFREPFVSN	KVFREPFVSY	No binder	20368.3	Weak	86.76	HLA-B15:01	SOS1:N233Y	ENST00000402219
10	QRIHTGEKPY	QIIHTGEKPY	No binder	4576.12	Weak	167.87	HLA-B15:01	ZNF471:R507I	ENST00000308031
10	NLKWSTAVEF	NLKWSTAVKF	Weak	97.73	Weak	326.55	HLA-B15:01	CD55:E156K	ENST00000367064
9	YTYNDTVIF	YTYNNTVIF	Strong	49.16	Strong	36.91	HLA-B15:01	CR2:D373N	ENST00000367058
11	SSIHSKYKRIY	SSIHSKYKIIY	Weak	497.98	Weak	439.71	HLA-B15:01	ZNF678:R509I	ENST00000343776
10	LLAAIWFRTY	LLAAIWFQTY	Strong	38.75	Strong	29.89	HLA-B15:01	MBOAT2:R43Q	ENST00000305997
9	MLRGADIVR	MLRGADIVW	No binder	12051.9	Weak	324.79	HLA-B15:01	SELP:R429W	ENST00000263686
10	RQINGYRIVY	RQINGYQIVY	Strong	14.17	Strong	12.99	HLA-B15:01	COL14A1:R566Q	ENST00000297848
11	QRIHTGESSVI	QQIHTGESSVI	No binder	17600.3	Weak	133.03	HLA-B15:01	ZNF470:R697Q	ENST00000330619
9	KAMESQRAY	KAVESQRAY	Weak	90.6	Weak	221.2	HLA-B15:01	SPOP:M117V	ENST00000347630
9	TPMVRRAAA	TPMVRWAAA	Strong	13.28	Strong	23.3	HLA-B07:02	PPP2R1A:R183W	ENST00000322088
10	LIVRVELSPM	LIVHVELSPM	Weak	425.67	Weak	273.16	HLA-B15:01	CHD4:R975H	ENST00000357008
10	SPNGTIRNIL	SPNGTIQNIL	Strong	19.6	Strong	55.08	HLA-B07:02	IDH2:R140Q	ENST00000330062
9	CQLAKTCPV	FQLAKTCPV	No binder	2607.06	Weak	451.77	HLA-B15:01	TP53:C135F	ENST00000269305
10	GTRVRAMAIY	GTRFRAMAIY	Weak	263.01	Weak	233.5	HLA-B15:01	TP53:V157F	ENST00000269305
11	VPRNHNQIPTL	VPHNHNQIPTL	Strong	10.46	Strong	24.47	HLA-B07:02	EBF3:R417H	ENST00000355311
10	KPIIIGRHAY	KPIIIGGHAY	Weak	363.86	Weak	598.54	HLA-B07:02	IDH1:R132G	ENST00000345146
9	YLAQHRKIH	YLAQHRKIY	No binder	4242.33	Weak	67.28	HLA-B15:01	ZNF534:H305Y	ENST00000332323
11	FPMTPEALLQF	FSMTPEALLQF	No binder	7366.35	Weak	62.71	HLA-B15:01	ZFHX4:P1723S	ENST00000521891
10	SVNSIEFFPF	SVNSIEFFSF	Weak	247.81	Weak	216.47	HLA-B15:01	SPAG16:P488S	ENST00000331683
9	AQIFRLDSY	AQIFCLDSY	Strong	22.8	Strong	26.68	HLA-B15:01	PCDHGA1:R293C	ENST00000517417
10	ELQHPIIARY	KLQHPIIARY	Weak	466.68	Weak	128.78	HLA-B15:01	CNTNAP2:E149K	ENST00000361727
9	KIHTGEKPY	KIYTGEKPY	Weak	342.84	Weak	185.03	HLA-B15:01	ZIM3:H385Y	ENST00000269834
9	SLFLEVDHF	FLFLEVDHF	Weak	81.31	Weak	65.13	HLA-B15:01	SYT16:S83F	ENST00000568344
10	KSKRRVRTTF	KSKRRVCTTF	Weak	489.96	Weak	264.44	HLA-B15:01	ISX:R86C	ENST00000308700
10	LQGEEFQSSL	LQGEKFQSSL	Weak	430.3	Weak	444.5	HLA-B15:01	MAGEC1:E620K	ENST00000285879
10	LLSGNPTISF	LLSGNPTIFF	Strong	22.93	Weak	58.77	HLA-B15:01	OR4D5:S93F	ENST00000307033
11	ISVDRFLAIVY	ISVDCFLAIVY	Weak	62.37	Weak	66.2	HLA-B15:01	LPAR4:R136C	ENST00000435339
10	APLPTCEAIS	APLPTCEAIL	No binder	8163.8	Weak	104.28	HLA-B07:02	SELP:S385L	ENST00000263686
10	APNQAQLRIL	APNQAQLCIL	Strong	27.11	Strong	44.36	HLA-B07:02	ERBB4:R711C	ENST00000342788
11	VPRSCLFSESF	VPRFCLFSESF	Strong	18.27	Strong	25.97	HLA-B07:02	CRNKL1:S128F	ENST00000377340
10	VPENRVETVV	VPKNRVETVV	Weak	731.18	Weak	294.65	HLA-B07:02	CDH4:E403K	ENST00000614565
10	KPRRSCTLPN	KPRRLCTLPN	Weak	270.22	Weak	346.57	HLA-B07:02	SMCHD1:S1709L	ENST00000320876
9	TVQKYELAL	TVQKYKLAL	No binder	2593	Weak	560.92	HLA-B07:02	HYDIN:E670K	ENST00000393567
9	LTFSCFLGY	LTFFCFLGY	Strong	48.9	Weak	79.14	HLA-B15:01	CSMD1:S1071F	ENST00000520002
10	FIKLPSNGCY	FIKLSSNGCY	Weak	100.41	Weak	69.88	HLA-B15:01	RNF152:P95S	ENST00000312828
11	HQRIHTGEKSY	HQRIHTGEKLY	Weak	63.05	Weak	122.66	HLA-B15:01	ZNF585B:S409L	ENST00000532828
11	HVMKMKHGEAY	HVIKMKHGEAY	Weak	70.26	Weak	96.68	HLA-B15:01	PAK7:M173I	ENST00000353224
11	TPKFTQNSFEL	TPKFTQNFFEL	Weak	77.86	Weak	138.16	HLA-B07:02	PCDHGB4:S137F	ENST00000519479
11	GAGPASISCAS	GAGPASISCAF	No binder	20589.9	Weak	246.48	HLA-B15:01	DPYD:S204F	ENST00000370192
10	YTTNAFPGEY	YTTNAFSGEY	Weak	180.1	Weak	112.49	HLA-B15:01	RAC1:P29S	ENST00000348035
9	ERNRIQIVF	EQNRIQIVF	No binder	15541.1	Weak	151.47	HLA-B15:01	CSMD3:R100Q	ENST00000297405
9	SFRGQLQVY	FFRGQLQVY	Weak	394.62	Weak	265.87	HLA-B15:01	CNTN5:S379F	ENST00000524871
9	YMFLGNFSF	YMFLENFSF	Strong	14.24	Strong	18.37	HLA-B15:01	OR11H12:G79E	ENST00000550708
9	YMFLGNFSF	YMFLENFSF	Strong	14.24	Strong	18.37	HLA-B15:01	OR11H1:G79E	ENST00000252835
11	MAHEMGHNFGM	MAHKMGHNFGM	No binder	2693.07	Weak	1006.1	HLA-B07:02	ADAM28:E340K	ENST00000265769
9	RPTKDVRPI	CPTKDVRPI	Strong	12.44	Weak	137.41	HLA-B07:02	KLK5:R164C	ENST00000336334
9	NVQKRKRSL	NVQKQKRSL	Weak	216.47	Weak	605.05	HLA-B07:02	GRM6:R854Q	ENST00000231188
10	KVILISSVAF	KVILILSVAF	Weak	57.2	Weak	169.69	HLA-B15:01	C19orf18:S105L	ENST00000314391
11	RIEDGNGRRAF	RIKDGNGRRAF	No binder	1340.18	Weak	588.9	HLA-B07:02	NECAP2:E96K	ENST00000337132
11	IPRNSDEINAL	IPRNSDKINAL	Strong	9.34	Strong	7.2	HLA-B07:02	CLEC3A:E119K	ENST00000299642
11	FPQSPLQGEEF	FPQSPLQGEKF	Weak	152.29	Weak	503.39	HLA-B07:02	MAGEC1:E620K	ENST00000285879
10	QLKGKSDIKY	QLKEKSDIKY	Weak	339.15	Weak	311.03	HLA-B15:01	CFHR4:G531E	ENST00000367416
10	ISSPSFPNEY	ISSPSFSNEY	Weak	100.95	Weak	63.05	HLA-B15:01	CSMD3:P258S	ENST00000297405
9	RPPSPVPSF	RPPSPVSSF	Strong	56.28	Strong	19.92	HLA-B07:02	GPR83:P379S	ENST00000243673
9	SLMTSSEEI	LLMTSSEEI	No binder	893.21	Weak	375.87	HLA-B15:01	XIRP2:S936L	ENST00000628543
10	LLVTLISYLF	LLVTLIFYLF	Weak	83.54	Weak	153.95	HLA-B15:01	OR5B17:S215F	ENST00000357377
11	SPLRRNQKTPT	SPLRQNQKTPT	Weak	122.66	Weak	234.76	HLA-B07:02	MTF2:R20Q	ENST00000370298
10	EPPGYERTEL	KPPGYERTEL	No binder	1164.33	Weak	75.38	HLA-B07:02	MYOG:E31K	ENST00000241651
11	KLKEKESFGEI	KPKEKESFGEI	No binder	16583.5	Weak	207.3	HLA-B07:02	CNBD1:L396P	ENST00000518476
11	VPYFTATPRSF	VPYFTATPRRF	Strong	38.12	Weak	178.16	HLA-B07:02	TRIM49C:S327R	ENST00000448984
9	YIIVTQRPL	YIIVTHRPL	Weak	373.84	Weak	243.82	HLA-B15:01	AHR:Q383H	ENST00000242057
9	LLRLPALRS	LLRLPALRF	No binder	15541.1	Weak	138.91	HLA-B15:01	RXRA:S427F	ENST00000481739
10	FSWFMPSAPY	FSWFMPLAPY	Strong	37.51	Strong	39.6	HLA-B15:01	APOD:S115L	ENST00000343267
9	MPSAPYWIL	MPLAPYWIL	Strong	43.41	Weak	64.43	HLA-B07:02	APOD:S115L	ENST00000343267
11	IPEVLTELGSL	IPKVLTELGSL	No binder	8387.64	Weak	953.12	HLA-B08:01	PCDHGA8:E670K	ENST00000398604
11	RPIIKRFLGKL	HPIIKRFLGKL	Strong	20.91	Strong	38.12	HLA-B07:02	HECW2:R271H	ENST00000260983
11	VPTVLALGSDV	VPTVLALGSDM	Weak	797.29	Weak	178.16	HLA-B07:02	COL6A2:V980M	ENST00000300527
10	FVAVEILLTF	FVAVKILLTF	Weak	86.76	Weak	106.56	HLA-B15:01	TBC1D7:E241K	ENST00000356436
9	TPEELHAML	TPEELHTML	Weak	522.82	Weak	537.16	HLA-B07:02	ETS1:A431T	ENST00000319397
9	KPVTTTKPV	KPVTMTKPV	Strong	20.35	Strong	18.37	HLA-B07:02	COL6A3:T2879M	ENST00000295550
10	RTIIGRIASL	RTIIGRITSL	Weak	396.76	Weak	469.21	HLA-B07:02	ATP4A:A282T	ENST00000262623
9	KVSKQHRWY	KVSKQHCWY	No binder	1177	Weak	434.98	HLA-B15:01	PNLDC1:R213C	ENST00000610273
9	FLHVCIQEF	FLHMCIQEF	Weak	77.03	Strong	51.06	HLA-B15:01	NLRP4:V453M	ENST00000301295
11	EYIKTWRPRYF	KYIKTWRPRYF	Weak	474.31	Strong	233.5	HLA-C07:02	AKT1:E17K	ENST00000349310
9	TRRLCDLRL	TRQLCDLRL	Strong	255.99	Weak	425.67	HLA-C07:01	PIK3CA:R88Q	ENST00000263967
10	AHHGGWTTKM	ARHGGWTTKM	No binder	2430.01	Weak	335.5	HLA-C07:02	PIK3CA:H1047R	ENST00000263967
9	HHGGWTTKM	LHGGWTTKM	Weak	755.3	Weak	927.68	HLA-C07:01	PIK3CA:H1047L	ENST00000263967
10	AHHGGWTTKM	ARHGGWTTKM	Weak	735.14	Strong	187.05	HLA-C07:01	PIK3CA:H1047R	ENST00000263967
11	SFQEALRPIFS	SFQEALRPIFF	No binder	21852.4	Strong	3997.24	HLA-C04:01	TRIML1:S446F	ENST00000332517
9	RFTENWVLL	SFTENWVLL	Weak	346.57	Strong	221.2	HLA-C07:02	OR14K1:R14S	ENST00000283225
10	AHHGGWTTKM	ARHGGWTTKM	Weak	1864.16	Strong	307.68	HLA-C06:02	PIK3CA:H1047R	ENST00000263967
9	HMTEVVRRC	HMTEVVRRF	No binder	18180.9	Weak	464.16	HLA-C07:02	TP53:C176F	ENST00000269305
9	GRNSFEVRV	GRNSFEVHV	Weak	1269.61	Weak	1215.83	HLA-C07:01	TP53:R273H	ENST00000269305
11	YVMAGVGSPYV	YVMAGLGSPYV	Weak	670.55	Weak	937.77	HLA-C07:01	ERBB2:V777L	ENST00000269571
9	KHKNIINLL	KHKNIIKLL	Weak	495.29	Weak	611.63	HLA-C07:01	FGFR2:N549K	ENST00000358487
9	SYLEDVRLV	SYLEDVRLI	Strong	242.51	Weak	328.32	HLA-C07:01	ERBB2:V842I	ENST00000269571
11	SYSSSLMVHQR	SYSSSLMVHQI	No binder	10414	Weak	688.93	HLA-C07:02	ZKSCAN7:R683I	ENST00000273320
11	IRVEGNLRVEY	TRVEGNLRVEY	Weak	704.01	Weak	907.82	HLA-C07:02	TP53:I195T	ENST00000269305
9	TRVRAMAIY	TRFRAMAIY	No binder	5324.55	Weak	932.72	HLA-C07:01	TP53:V157F	ENST00000269305
9	GRNSFEVRV	GRNSFEVLV	No binder	2216.49	Weak	688.93	HLA-C06:02	TP53:R273L	ENST00000269305
10	RRPILTIITL	WRPILTIITL	Weak	323.04	Weak	352.24	HLA-C07:02	TP53:R248W	ENST00000269305
9	FRHSVVVPY	FRHSVVVPC	Strong	179.12	Weak	1756.46	HLA-C06:02	TP53:Y220C	ENST00000269305
9	FKMRFYRLL	FKMCFYRLL	Weak	326.55	Weak	276.13	HLA-C07:02	APEX2:R173C	ENST00000374987
11	HCPLAWGNINL	HRPLAWGNINL	No binder	17888.2	Weak	659.75	HLA-C07:02	PIK3CA:C420R	ENST00000263967
10	RRPILTIITL	QRPILTIITL	Weak	784.45	Weak	1430.07	HLA-C06:02	TP53:R248Q	ENST00000269305
10	YVMAGVGSPY	YVMAGLGSPY	Weak	805.96	Weak	1127.15	HLA-C07:02	ERBB2:V777L	ENST00000269571
10	SRQINGYRIV	SRQINGYQIV	Weak	288.34	Weak	331.89	HLA-C07:01	COL14A1:R566Q	ENST00000297848
10	FPDAETDQIM	FRDAETDQIM	No binder	10191.1	Strong	253.23	HLA-C07:01	POLE:P286R	ENST00000320574
9	SQKNLYRYV	SQNNLYRYV	No binder	1834.15	Weak	888.39	HLA-C07:01	ZNF563:K26N	ENST00000293725
10	YFMKQMNDAH	YFMKQMNDAL	No binder	15795.4	Weak	5238.84	HLA-C04:01	PIK3CA:H1047L	ENST00000263967
9	GRNSFEVRV	GRNSFEVCV	Weak	1269.61	Weak	1325.76	HLA-C07:01	TP53:R273C	ENST00000269305
9	IRVEGNLRV	TRVEGNLRV	Weak	312.72	Weak	311.03	HLA-C07:01	TP53:I195T	ENST00000269305
11	NREEKILNREI	NHEEKILNREI	Strong	234.76	Weak	522.82	HLA-C07:01	PIK3CA:R108H	ENST00000263967
9	GYREEVLTV	GYHEEVLTV	Weak	635.24	Weak	324.79	HLA-C07:02	CSF2RA:R390H	ENST00000381524
10	ITFSRHETYM	ITFSRHKTYM	Weak	451.77	Weak	384.09	HLA-C06:02	ZFPM2:E700K	ENST00000407775
10	RRPILTIITL	QRPILTIITL	Weak	819.15	Weak	1325.76	HLA-C07:01	TP53:R248Q	ENST00000269305
10	GVMGENNTLV	VVMGENNTLV	No binder	4358.65	Weak	1593.49	HLA-C06:02	EGFR:G598V	ENST00000275493
10	RRPILTIITL	QRPILTIITL	Weak	323.04	Weak	579.42	HLA-C07:02	TP53:R248Q	ENST00000269305
9	GGMNRRPIL	GSMNRRPIL	No binder	4989.87	Weak	1079.41	HLA-C07:01	TP53:G245S	ENST00000269305
11	GRTGVMICAYL	GRTDVMICAYL	No binder	1576.34	Weak	767.66	HLA-C07:02	PTEN:G132D	ENST00000371953
10	SHKHYTQSET	SHKHYTQSEM	No binder	4600.95	Weak	330.1	HLA-C07:01	RYR2:T4063M	ENST00000366574
9	ERSPHRPIL	ERWPHRPIL	Strong	140.42	Strong	148.23	HLA-C07:01	FGFR2:S252W	ENST00000358487
9	NYMCNSSCM	NYMCNSFCM	Strong	229.74	Strong	130.88	HLA-C07:02	TP53:S241F	ENST00000269305
9	RRCPHHERC	RRFPHHERC	No binder	2781.92	Weak	573.19	HLA-C07:01	TP53:C176F	ENST00000269305
10	RRPILTIITL	WRPILTIITL	Weak	784.45	Weak	1133.26	HLA-C06:02	TP53:R248W	ENST00000269305
10	RRPILTIITL	WRPILTIITL	Weak	819.15	Weak	1062.03	HLA-C07:01	TP53:R248W	ENST00000269305
9	SYLDSGIHS	SYLDSGIHF	No binder	11479.2	Strong	242.51	HLA-C07:02	CTNNB1:S37F	ENST00000349496
11	FREPFVSNSKL	FREPFVSYSKL	Strong	106.56	Strong	95.63	HLA-C06:02	SOS1:N233Y	ENST00000402219
9	GRNSFEVRV	GRNSFEVLV	Weak	1269.61	Weak	534.26	HLA-C07:01	TP53:R273L	ENST00000269305
9	GRNSFEVRV	GRNSFKVRV	No binder	2216.49	Weak	1183.39	HLA-C06:02	TP53:E271K	ENST00000269305
11	SNMSRLARQRL	SNMSCLARQRL	Weak	704.01	Weak	1145.59	HLA-C07:01	DNMT3A:R882C	ENST00000264709
10	LLLLLKPLYF	LRLLLKPLYF	No binder	7092.61	Weak	551.89	HLA-C07:02	OR51F1:L169R	ENST00000380383
11	IHYNYMCNSSC	IHYNYMCNSSF	No binder	1814.41	Weak	421.09	HLA-C07:01	TP53:C242F	ENST00000269305
9	ITDFGLAKL	ITDFGRAKL	No binder	8901.93	Weak	6866.08	HLA-C04:01	EGFR:L858R	ENST00000275493
10	STPPPGTRVR	STPPPGTRVL	No binder	18780.8	Weak	1079.41	HLA-C07:02	TP53:R158L	ENST00000269305
9	NYLSTDVGS	NYLSTDVGF	No binder	22451.5	Weak	888.39	HLA-C07:02	ERBB2:S310F	ENST00000269571
10	YNYMCNSSCM	YNYMCNSSFM	Weak	797.29	Weak	479.47	HLA-C06:02	TP53:C242F	ENST00000269305
10	GRNSFEVRVC	GRNSFEVRVF	No binder	6030.06	Weak	902.93	HLA-C06:02	TP53:C275F	ENST00000269305
9	GGMNRRPIL	GVMNRRPIL	No binder	4989.87	Weak	1255.95	HLA-C07:01	TP53:G245V	ENST00000269305
9	WRFARSDEL	WRFARSDKL	Strong	141.18	Strong	166.06	HLA-C07:02	KLF5:E419K	ENST00000377687
10	GRNSFEVRVC	GRNSFEVRVF	No binder	17130.6	Strong	253.23	HLA-C07:02	TP53:C275F	ENST00000269305
11	NRRPILTIITL	NRSPILTIITL	Strong	103.16	Strong	107.14	HLA-C07:01	TP53:R249S	ENST00000269305
10	TRRLCDLRLF	TRQLCDLRLF	Weak	520	Weak	1039.29	HLA-C06:02	PIK3CA:R88Q	ENST00000263967
11	SHWQQQSYLDS	SHWQQQSYLDF	No binder	26551	Weak	1011.56	HLA-C07:02	CTNNB1:S33F	ENST00000349496
11	FRNLCSDDTPM	FRNLCSDDTRM	Strong	202.86	Weak	270.22	HLA-C07:02	PPP2R1A:P179R	ENST00000322088
9	ERSPHRPIL	ERWPHRPIL	Weak	340.99	Strong	152.29	HLA-C07:02	FGFR2:S252W	ENST00000358487
9	ERSPHRPIL	ERWPHRPIL	Strong	188.06	Strong	167.87	HLA-C06:02	FGFR2:S252W	ENST00000358487
9	DKSWRVRYM	DKFWRVRYM	No binder	2984.62	Weak	776.01	HLA-C06:02	PPP2R1A:S256F	ENST00000322088
10	YFMKQMNDAH	YFMKQMNDAL	No binder	4804.44	Strong	217.64	HLA-C07:02	PIK3CA:H1047L	ENST00000263967
11	FREPFVSNSKL	FREPFVSYSKL	Strong	70.26	Strong	62.71	HLA-C07:01	SOS1:N233Y	ENST00000402219
10	TRRLCDLRLF	TRRLCDLQLF	Strong	227.27	Weak	264.44	HLA-C07:02	PIK3CA:R93Q	ENST00000263967
11	FADMERHRILF	FADMERHHILF	Strong	2707.68	Strong	2264.98	HLA-C04:01	TOP2B:R656H	ENST00000264331
10	SRNGTEETKL	SWNGTEETKL	No binder	12653.2	Strong	4040.73	HLA-C04:01	FBXW7:R689W	ENST00000281708
11	SPHRNAYRTEF	SPHRNAYQTEF	Weak	8163.8	Weak	8075.95	HLA-C04:01	PPP1R9A:R24Q	ENST00000340694
10	TRRLCDLRLF	TRQLCDLRLF	Strong	227.27	Weak	312.72	HLA-C07:02	PIK3CA:R88Q	ENST00000263967
11	FRNLCSDDTPM	FRNLCSDDTRM	Weak	388.27	Strong	158.17	HLA-C06:02	PPP2R1A:P179R	ENST00000322088
9	YVNVNIRDI	YVKVNIRDI	Weak	759.4	Weak	1728.19	HLA-C06:02	PIK3CA:N345K	ENST00000263967
11	LHKKGGGSSTL	LHKKRGGSSTL	No binder	1542.59	Weak	704.01	HLA-C07:01	MYO10:G1223R	ENST00000513610
9	LRVVRGTQV	LRMVRGTQV	Weak	666.93	Strong	102.6	HLA-C07:01	ERBB3:V104M	ENST00000267101
9	RFTENWVLL	SFTENWVLL	Strong	1785.2	Strong	1056.3	HLA-C04:01	OR14K1:R14S	ENST00000283225
11	LRNEFSSFGSI	LRNKFSSFGSI	Weak	474.31	Weak	888.39	HLA-C07:01	PABPC4L:E312K	ENST00000421491
9	HRVAQIFRL	HRVAQIFCL	Weak	339.15	Weak	416.56	HLA-C07:01	PCDHGA1:R293C	ENST00000517417
9	IHMDCLRWV	IHMDCLRWL	Strong	152.29	Strong	130.18	HLA-C07:01	POLE:V411L	ENST00000320574
11	QRIHTGEKSYI	QRIHTGEKLYI	Weak	860.02	Weak	608.33	HLA-C07:01	ZNF585B:S409L	ENST00000532828
10	YKQDRDIALL	YKQDRDITLL	Weak	1654.99	Weak	1062.03	HLA-C06:02	STAG1:A116T	ENST00000383202
11	LRNEFSSFGSI	LRNKFSSFGSI	Strong	369.82	Weak	850.76	HLA-C06:02	PABPC4L:E312K	ENST00000421491
9	FKMRFYRLL	FKMCFYRLL	Weak	514.41	Weak	902.93	HLA-C06:02	APEX2:R173C	ENST00000374987
9	VRRAAASKL	VRWAAASKL	Strong	166.96	Strong	268.76	HLA-C07:01	PPP2R1A:R183W	ENST00000322088
11	SRFTTLNEHKR	SRFTTLNEHKI	No binder	5411.67	Strong	114.33	HLA-C07:01	ZNF732:R410I	ENST00000419098
10	VRSDWNNSLM	VQSDWNNSLM	Strong	31.89	Weak	841.61	HLA-C07:01	SACS:R2906Q	ENST00000382292
10	LRDCCRSIRI	LRDCCRSIQI	Weak	1177	Weak	947.98	HLA-C07:01	UPRT:R203Q	ENST00000373383
10	IHYNYMCNSS	IHYNYMCNSF	No binder	8433.14	Weak	947.98	HLA-C07:01	TP53:S241F	ENST00000269305
10	SEFDSFRQSL	SKFDSFRQSL	Weak	837.07	Weak	534.26	HLA-C07:01	YTHDC2:E185K	ENST00000161863
9	SHLSQHKRI	SHLSQHKII	Weak	878.83	Weak	707.82	HLA-C07:01	ZNF559:R457I	ENST00000393883
11	NRSSHLTKHKR	NRSSHLTKHKI	No binder	8387.64	Strong	255.99	HLA-C07:01	ZNF257:R392I	ENST00000594947
11	FRNLCSDDTPM	FRNLCSDDTRM	Weak	375.87	Strong	151.47	HLA-C07:01	PPP2R1A:P179R	ENST00000322088
11	SFNHEQTKAFE	SFNHEQTKAFK	No binder	14099.1	Weak	6504.5	HLA-C04:01	PCDH19:E530K	ENST00000373034
9	DKSWRVRYM	DKFWRVRYM	No binder	1946.61	Weak	579.42	HLA-C07:01	PPP2R1A:S256F	ENST00000322088
11	FPDAETDQIMM	FRDAETDQIMM	Weak	4856.71	Strong	3705.68	HLA-C04:01	POLE:P286R	ENST00000320574
10	SFDDIAYIRK	SFDDIACIRK	Strong	1663.96	Strong	3049.9	HLA-C04:01	PIK3CA:Y1021C	ENST00000263967
11	RLDSVTSSESF	RLDSITSSESF	Strong	4174.04	Weak	5295.83	HLA-C04:01	FLT1:V960I	ENST00000282397
10	SREELNSMTL	SREELNLMTL	Weak	7650.66	Weak	7609.38	HLA-C04:01	C21orf91:S224L	ENST00000284881
9	FYPEEISSM	FYPEEISLM	Weak	427.98	Strong	271.69	HLA-C07:01	HSPA1L:S123L	ENST00000375654
9	IRIRRPCEI	IRICRPCEI	Strong	122	Strong	149.84	HLA-C07:01	KIAA2026:R574C	ENST00000399933
9	SRSSIHNFM	SRSLIHNFM	Strong	91.58	Weak	461.65	HLA-C07:01	ATP2B1:S1140L	ENST00000428670
10	CYPAVQKTTL	CYPAVQKTTF	Strong	4752.74	Weak	5044.15	HLA-C04:01	KPNB1:L552F	ENST00000290158
9	LRVVRGTQV	LRMVRGTQV	Weak	984.56	Strong	145.05	HLA-C06:02	ERBB3:V104M	ENST00000267101
10	NHYRNIFSCL	NHYQNIFSCL	Weak	319.56	Strong	228.5	HLA-C07:01	EPHX4:R282Q	ENST00000370383
9	FRINRLDLL	FQINRLDLL	Strong	18.87	Weak	476.88	HLA-C07:01	CASP8:R68Q	ENST00000432109
10	LRNFSILEIS	LRNFSILEIL	No binder	18985.1	Weak	354.15	HLA-C07:01	OR6C1:S70L	ENST00000379668
10	FYFGGPDSTP	FYFGGPDSTL	No binder	15710.1	Strong	178.16	HLA-C06:02	MYCN:P44L	ENST00000281043
9	TRRLCDLRL	TRRLCDLQL	Weak	487.32	Weak	487.32	HLA-C06:02	PIK3CA:R93Q	ENST00000263967
10	LRVVRGTQVY	LRMVRGTQVY	No binder	1691.19	Weak	361.9	HLA-C07:02	ERBB3:V104M	ENST00000267101
10	EHYKDPSSCM	EHYKDPSLCM	Weak	792.98	Weak	631.81	HLA-C07:01	SOCS5:S464L	ENST00000306503
10	VHFASVVNSF	VHFASVVNYF	Weak	759.4	Weak	444.5	HLA-C07:01	NUDT15:S83Y	ENST00000258662
11	FREPFVSNSKL	FREPFVSYSKL	Strong	91.58	Strong	56.59	HLA-C07:02	SOS1:N233Y	ENST00000402219
10	GGNNKLIKIF	GRNNKLIKIF	No binder	17985.3	Weak	743.14	HLA-C07:02	PIK3R1:G376R	ENST00000521381
10	SREELNSMTL	SREELNLMTL	Strong	63.39	Strong	53.32	HLA-C07:01	C21orf91:S224L	ENST00000284881
11	SLFAAENEQML	FLFAAENEQML	No binder	9972.95	Weak	7692.16	HLA-C04:01	TRRAP:S722F	ENST00000359863
10	WFRTYLHSSK	WFQTYLHSSK	No binder	8478.89	Weak	7903.07	HLA-C04:01	MBOAT2:R43Q	ENST00000305997
9	FRINRLDLL	FQINRLDLL	Weak	5620.54	Weak	6469.41	HLA-C04:01	CASP8:R68Q	ENST00000432109
11	FFDETRRLCDL	FFDETRQLCDL	Strong	3435.38	Strong	2936.57	HLA-C04:01	PIK3CA:R88Q	ENST00000263967
10	YVNSLINPLL	YVNYLINPLL	Strong	3954.23	Strong	4804.44	HLA-C04:01	HTR1E:S337Y	ENST00000305344
9	SPDNGQNEF	SPDNGQNKF	Weak	5295.83	Strong	3454.02	HLA-C04:01	UTRN:E17K	ENST00000367545
11	MRCRCSSMHFL	MRCHCSSMHFL	Strong	194.27	Strong	158.17	HLA-C07:01	SAT1:R121H	ENST00000379270
11	HYRNIFSCLPL	HYQNIFSCLPL	Strong	123.99	Strong	147.43	HLA-C07:02	EPHX4:R282Q	ENST00000370383
9	LLANDPTSL	LLANDPTYL	No binder	12382.3	Weak	7903.07	HLA-C04:01	MTOR:S2215Y	ENST00000361445
11	SRLQTENLQSL	SRLQTDNLQSL	Strong	103.72	Strong	102.05	HLA-C07:01	CNKSR1:E77D	ENST00000374253
11	QYNYGIRNYRF	QYNYGIQNYRF	Weak	342.84	Weak	511.63	HLA-C07:02	PLA2G3:R201Q	ENST00000215885
9	SLYEKVSLM	SLYEKVLLM	Strong	233.5	Strong	261.59	HLA-C07:01	XIRP2:S936L	ENST00000628543
9	GHTSTVRCM	GHTSTVHCM	Weak	628.4	Weak	788.71	HLA-C07:01	FBXW7:R465H	ENST00000281708
10	TRNWVLQQKI	TRNWVIQQKI	Strong	274.64	Strong	207.3	HLA-C07:01	AKAP9:L3482I	ENST00000356239
11	FRASELLRSGL	FRASELLQSGL	Strong	106.56	Strong	146.63	HLA-C07:01	AQR:R1018Q	ENST00000156471
9	KVFNSKRYV	KVFNLKRYV	Weak	792.98	Weak	995.27	HLA-C07:01	ZNF765:S254L	ENST00000396408
11	PMVRRAAASKL	RMVRRAAASKL	No binder	16494	Weak	6755.55	HLA-C04:01	PPP2R1A:P179R	ENST00000322088
9	HRNAYRTEF	HRNAYQTEF	Strong	133.03	Strong	301.1	HLA-C06:02	PPP1R9A:R24Q	ENST00000340694
9	IHMDCLRWV	IHMDCLRWL	Strong	238.6	Strong	226.04	HLA-C06:02	POLE:V411L	ENST00000320574
9	SRNDFQSLL	SQNDFQSLL	Strong	26.11	Weak	1391.91	HLA-C06:02	BACH1:R538Q	ENST00000286800
11	LRTLVGHTGGV	LRTLVGHTGVV	No binder	2920.72	Weak	1183.39	HLA-C06:02	FBXW7:G423V	ENST00000281708
10	FYFGGPDSTP	FYFGGPDSTL	No binder	4129.12	Strong	28.62	HLA-C07:02	MYCN:P44L	ENST00000281043
9	SRLSRHHRI	SRLSRHHQI	Strong	140.42	Strong	134.47	HLA-C06:02	ZNF879:R364Q	ENST00000444149
11	SRSSVLNEHKR	SRSSVLNEHKI	No binder	16673.4	Weak	618.28	HLA-C06:02	ZNF732:R354I	ENST00000419098
10	LRDCCRSIRI	LRDCCRSIQI	No binder	2403.86	Weak	1936.11	HLA-C06:02	UPRT:R203Q	ENST00000373383
10	INMPNTSVVL	INMPNTLVVL	Weak	864.68	Weak	743.14	HLA-C07:02	HEG1:S646L	ENST00000311127
9	FYPEEISSM	FYPEEISLM	Strong	63.05	Strong	60.06	HLA-C07:02	HSPA1L:S123L	ENST00000375654
9	SRSSIHNFM	SRSLIHNFM	Weak	382.02	Weak	731.18	HLA-C07:02	ATP2B1:S1140L	ENST00000428670
10	LRWVKRDSYL	LRWLKRDSYL	Weak	495.29	Weak	352.24	HLA-C07:02	POLE:V411L	ENST00000320574
11	YEMPRHEVYVL	YEMPRHKVYVL	Strong	171.54	Strong	138.16	HLA-C07:02	TMC5:E690K	ENST00000396229
10	HMWRAIRTAF	HMWRAIQTAF	Weak	503.39	Weak	635.24	HLA-C07:02	ABCA5:R1476Q	ENST00000392676
11	FREPFVSNSKL	FREPFVSYSKL	Weak	6719.1	Weak	6128.72	HLA-C04:01	SOS1:N233Y	ENST00000402219
9	MWRAIRTAF	MWRAIQTAF	Weak	8297.38	Weak	5126.69	HLA-C04:01	ABCA5:R1476Q	ENST00000392676
11	GRTGVMICAYL	GRTDVMICAYL	Weak	1276.5	Weak	554.88	HLA-C07:01	PTEN:G132D	ENST00000371953
10	ARVEDHDDLM	ARVEDHDNLM	Weak	893.21	Weak	456.69	HLA-C07:01	CFAP61:D195N	ENST00000245957
9	MRQEAIDRF	MWQEAIDRF	No binder	9499	Strong	4265.35	HLA-C04:01	CHD4:R1105W	ENST00000357008
9	RRRNGYRAL	RRQNGYRAL	Strong	145.84	Strong	139.66	HLA-C07:02	MLANA:R51Q	ENST00000381471
9	IRIRRPCEI	IRICRPCEI	Weak	1028.11	Weak	747.17	HLA-C07:02	KIAA2026:R574C	ENST00000399933
11	HRRIHTGEKPY	HRIIHTGEKPY	Weak	792.98	Weak	810.33	HLA-C07:02	ZNF721:R341I	ENST00000338977
11	FPDAETDQIMM	FRDAETDQIMM	No binder	13575.1	Weak	1033.69	HLA-C07:02	POLE:P286R	ENST00000320574
10	KRLIEQSREF	KRLIKQSREF	Weak	823.59	Weak	743.14	HLA-C07:02	CUX1:E36K	ENST00000292535
10	YRDFIPGVAI	YRYFIPGVAI	No binder	1746.99	Strong	170.61	HLA-C07:02	TLR4:D711Y	ENST00000355622
10	SEFDSFRQSL	SKFDSFRQSL	No binder	3167.62	Weak	968.71	HLA-C06:02	YTHDC2:E185K	ENST00000161863
10	FPDAETDQIM	FRDAETDQIM	No binder	16763.9	Weak	375.87	HLA-C06:02	POLE:P286R	ENST00000320574
11	NRSSHLTKHKR	NRSSHLTKHKI	No binder	12930	Weak	479.47	HLA-C06:02	ZNF257:R392I	ENST00000594947
10	SREELNSMTL	SREELNLMTL	Strong	153.12	Strong	133.03	HLA-C06:02	C21orf91:S224L	ENST00000284881
9	EFDSFRQSL	KFDSFRQSL	Weak	7092.61	Strong	3911.67	HLA-C04:01	YTHDC2:E185K	ENST00000161863
9	KHKNIINLL	KHKNIIKLL	Weak	1033.69	Weak	1109	HLA-C06:02	FGFR2:N549K	ENST00000358487
11	SFFEQFRKIYI	SFFEQFCKIYI	Weak	625.01	Weak	1340.18	HLA-C07:01	XPO7:R558C	ENST00000252512
9	SRLSRHHRI	SRLSRHHQI	Strong	53.32	Strong	47.85	HLA-C07:01	ZNF879:R364Q	ENST00000444149
9	IRYITRHIM	IHYITRHIM	Strong	89.62	Weak	479.47	HLA-C07:01	CHRNA5:R401H	ENST00000299565
9	SRNDFQSLL	SQNDFQSLL	Strong	18.07	Weak	560.92	HLA-C07:01	BACH1:R538Q	ENST00000286800
9	VRRAAASKL	VRWAAASKL	Strong	229.74	Strong	293.06	HLA-C06:02	PPP2R1A:R183W	ENST00000322088
10	YQNAKKAHEL	YQNAKKAHKL	No binder	8433.14	Weak	6646.79	HLA-C04:01	NRAP:E327K	ENST00000359988
11	SFLGPKDASPF	YFLGPKDASPF	No binder	9396.78	Weak	6365.26	HLA-C04:01	DBF4B:S254Y	ENST00000315005
11	SWNSHLIVHKR	SWNSHLIVHKI	No binder	8758.62	Weak	7568.32	HLA-C04:01	ZNF606:R476I	ENST00000341164
10	KRNYFSELTM	KRNYLSELTM	Weak	356.07	Weak	439.71	HLA-C07:01	MACF1:F722L	ENST00000372915
11	NRSSHLVMHQR	NRSSHLVMHQI	No binder	7860.43	Strong	207.3	HLA-C07:01	ZNF180:R569I	ENST00000221327
10	YSIPRYVRDL	YLIPRYVRDL	Weak	503.39	Weak	743.14	HLA-C07:01	TPTE:S423L	ENST00000618007
10	LFIKHFIIYS	LFIKHFIIYL	No binder	22330.4	Weak	8163.8	HLA-C04:01	TPTE:S423L	ENST00000618007
11	HSGATTTAPSL	HFGATTTAPSL	No binder	17695.8	Strong	4478.16	HLA-C04:01	CTNNB1:S37F	ENST00000349496
9	YYDPSDEPI	YYDPSDKPI	Weak	500.68	Weak	444.5	HLA-C07:02	MAPK1:E322K	ENST00000215832
10	ERYEMPRHEV	ERYEMPRHKV	Strong	98.26	Strong	175.29	HLA-C07:01	TMC5:E690K	ENST00000396229
9	SYLEDVRLV	SYLEDVRLI	Strong	155.62	Strong	166.96	HLA-C07:02	ERBB2:V842I	ENST00000269571
9	FRINRLDLL	FQINRLDLL	Strong	16.66	Weak	570.09	HLA-C06:02	CASP8:R68Q	ENST00000432109
9	GIDLNRTKL	GIDLNQTKL	Weak	6646.79	Strong	4265.35	HLA-C04:01	TMEM59:R91Q	ENST00000234831
11	TIDDEKLRNEF	TIDDEKLRNKF	No binder	10993	Weak	7945.94	HLA-C04:01	PABPC4L:E312K	ENST00000421491
11	SFFEQFRKIYI	SFFEQFCKIYI	Weak	7446.48	Weak	7287.08	HLA-C04:01	XPO7:R558C	ENST00000252512
9	VTDPRNLLL	VTDPQNLLL	Strong	3587.33	Strong	3954.23	HLA-C04:01	SFXN3:R38Q	ENST00000224807
9	YAIAQFSYL	YAITQFSYL	Strong	4478.16	Strong	4830.5	HLA-C04:01	ATP8A2:A855T	ENST00000381655
9	KVFNSKRYV	KVFNLKRYV	Weak	864.68	Weak	1183.39	HLA-C06:02	ZNF765:S254L	ENST00000396408
11	YRNEIAYLNKL	YRNKIAYLNKL	Strong	17.03	Strong	32.41	HLA-C06:02	TTK:E571K	ENST00000369798
9	VRRAAASKL	VRWAAASKL	Weak	388.27	Weak	263.01	HLA-C07:02	PPP2R1A:R183W	ENST00000322088
9	KHKNIINLL	KHKNIIKLL	Weak	1033.69	Weak	1109	HLA-C06:02	FGFR1:N546K	ENST00000447712
10	YVAPRRLLLT	YVAPRRLLLM	No binder	4752.74	Strong	221.2	HLA-C06:02	SMARCA4:T910M	ENST00000344626
11	GRFAVRDMRQT	GRFAVRDMRQI	No binder	8208.09	Weak	416.56	HLA-C07:01	EEF1A1:T432I	ENST00000309268
10	MRQTVAVGVI	MRQSVAVGVI	Strong	280.65	Strong	203.96	HLA-C07:01	EEF1A1:T432S	ENST00000309268
9	TRVRAMAIY	TRFRAMAIY	No binder	2204.54	Weak	588.9	HLA-C07:02	TP53:V157F	ENST00000269305
9	WRQDIDLGV	WRQDIHLGV	Weak	1091.15	Weak	331.89	HLA-C07:01	NFE2L2:D29H	ENST00000397062
10	GMNRRPILTI	SMNRRPILTI	No binder	5500.22	Weak	1746.99	HLA-C06:02	TP53:G245S	ENST00000269305
9	SYRNEIAYL	SYRNKIAYL	Strong	3587.33	Strong	2781.92	HLA-C04:01	TTK:E571K	ENST00000369798
9	STDTSLDVL	FTDTSLDVL	No binder	12117.3	Weak	7989.04	HLA-C04:01	SCN7A:S445F	ENST00000409855
9	FPGEYIPTV	FSGEYIPTV	No binder	5900.97	Weak	743.14	HLA-C06:02	RAC1:P29S	ENST00000348035
9	TRVRAMAIY	TRFRAMAIY	No binder	6229	Weak	995.27	HLA-C06:02	TP53:V157F	ENST00000269305
11	SYCAGAKASPL	SYCAGAKASPF	Weak	469.21	Weak	348.45	HLA-C07:02	OXA1L:L57F	ENST00000612549
9	WRFARSDEL	WRFARSDQL	Strong	61.04	Strong	114.95	HLA-C06:02	KLF5:E419Q	ENST00000377687
9	YNYMCNSSC	YNYMCNSSF	No binder	17888.2	Weak	6755.55	HLA-C04:01	TP53:C242F	ENST00000269305
9	RVRAMAIYK	RFRAMAIYK	No binder	8758.62	Strong	4478.16	HLA-C04:01	TP53:V157F	ENST00000269305
9	VRDAWGRLP	VRDAWGRLL	No binder	7208.66	Strong	55.38	HLA-C06:02	CDKN2A:P114L	ENST00000304494
9	WRFARSDEL	WRFARSDQL	Strong	141.18	Strong	194.27	HLA-C07:02	KLF5:E419Q	ENST00000377687
9	FPLDFQVIL	FSLDFQVIL	No binder	1915.27	Weak	819.15	HLA-C07:02	CAPN13:P405S	ENST00000295055
9	HYKDPSSCM	HYKDPSLCM	Strong	97.73	Strong	73.37	HLA-C07:02	SOCS5:S464L	ENST00000306503
10	FLPSLMISRL	FLPSLIISRL	Weak	869.37	Weak	832.55	HLA-C07:02	OR11L1:M162I	ENST00000355784
9	WRQDIDLGV	WRQDIDLAV	No binder	2204.54	Weak	1407.05	HLA-C06:02	NFE2L2:G31A	ENST00000397062
9	NYRLVVFEL	NYRLVVFKL	Strong	207.3	Strong	250.51	HLA-C07:02	CRYBB1:E65K	ENST00000215939
9	RRCPHHERC	RRCPHRERC	No binder	2593	Weak	1682.07	HLA-C06:02	TP53:H179R	ENST00000269305
9	RRCPHHERC	RRFPHHERC	No binder	2593	Weak	540.07	HLA-C06:02	TP53:C176F	ENST00000269305
9	SYLDSVHFF	SYLNSVHFF	Weak	6030.06	Weak	7326.61	HLA-C04:01	EP300:D1399N	ENST00000263253
9	WRQDIDLGV	WRQDINLGV	No binder	2204.54	Weak	797.29	HLA-C06:02	NFE2L2:D29N	ENST00000397062
11	NRRPILTIITL	NRSPILTIITL	Strong	74.97	Strong	134.47	HLA-C07:02	TP53:R249S	ENST00000269305
9	WRQDIDLGV	WRQDIDLAV	Weak	1091.15	Weak	832.55	HLA-C07:01	NFE2L2:G31A	ENST00000397062
11	ISFGGCLTQLF	IFFGGCLTQLF	No binder	2390.89	Weak	307.68	HLA-C07:02	OR4D5:S93F	ENST00000307033
11	NYMCNSSCMGG	NYMCNSSCMGV	No binder	16854.8	Weak	973.97	HLA-C07:02	TP53:G245V	ENST00000269305
11	CPLAWGNINLF	RPLAWGNINLF	Weak	7989.04	Weak	6399.79	HLA-C04:01	PIK3CA:C420R	ENST00000263967
9	ERSPHRPIL	ERCPHRPIL	Strong	140.42	Strong	267.31	HLA-C07:01	FGFR3:S249C	ENST00000260795
9	ERSPHRPIL	ERCPHRPIL	Weak	340.99	Weak	482.07	HLA-C07:02	FGFR3:S249C	ENST00000260795
11	YRFVQGKDWGF	YRFVQGKDWGL	Strong	258.77	Strong	61.37	HLA-C07:01	SPOP:F133L	ENST00000347630
11	YRFVQGKDWGF	YRFVQGKDGGF	Strong	249.16	Weak	437.34	HLA-C06:02	SPOP:W131G	ENST00000347630
11	YRFVQGKDWGF	YRFVQGKDGGF	Strong	128.78	Strong	170.61	HLA-C07:02	SPOP:W131G	ENST00000347630
11	YRFVQGKDWGF	YRFVQGKDWGV	Strong	258.77	Strong	118.74	HLA-C07:01	SPOP:F133V	ENST00000347630
11	YRFVQGKDWGF	YRFVQGKDWGV	Strong	128.78	Weak	937.77	HLA-C07:02	SPOP:F133V	ENST00000347630
11	YRFVQGKDWGF	YRFVQGKDWGV	Strong	249.16	Strong	97.73	HLA-C06:02	SPOP:F133V	ENST00000347630
10	SHWQQQSYLD	SHWQQQSYLV	No binder	17791.7	Weak	719.41	HLA-C06:02	CTNNB1:D32V	ENST00000349496
9	SHLAIIDIS	SHLAIIDIL	No binder	18780.8	Weak	1276.5	HLA-C07:01	OR2A5:S71L	ENST00000408906
10	PWPPSGKPLL	SWPPSGKPLL	No binder	11793.9	Strong	2722.37	HLA-C04:01	PXDNL:P925S	ENST00000356297
9	MFLGNFSFL	MFLENFSFL	Weak	6296.76	Weak	5099.03	HLA-C04:01	OR11H1:G79E	ENST00000252835
10	YRNGGYIFTL	YQNGGYIFTL	Strong	18.07	Weak	832.55	HLA-C07:01	PKD2L2:R196Q	ENST00000508883
9	FPYCASRIV	FSYCASRIV	No binder	3932.89	Weak	392.49	HLA-C06:02	OR2Z1:P167S	ENST00000324060
9	VRDAWGRLP	VRDAWGRLL	No binder	7406.31	Strong	38.12	HLA-C07:01	CDKN2A:P114L	ENST00000304494
9	FPFSNTLLT	FSFSNTLLT	No binder	5182.46	Weak	1109	HLA-C07:01	SPAG16:P488S	ENST00000331683
10	VRHELQHPII	VRHKLQHPII	Strong	152.29	Weak	304.37	HLA-C07:01	CNTNAP2:E149K	ENST00000361727
11	FTYNDLCVSEI	FTYNNLCVSEI	Weak	471.75	Strong	145.05	HLA-C07:01	USP29:D858N	ENST00000254181
11	SYTTNAFPGEY	SYTTNAFSGEY	Weak	579.42	Weak	743.14	HLA-C07:02	RAC1:P29S	ENST00000348035
10	YFRDRLGDTF	YFRDRLGDIF	Strong	66.92	Strong	98.79	HLA-C07:02	SLC27A5:T554I	ENST00000263093
10	MTDGGVDFSF	MTDGGVDFLF	Weak	6330.92	Strong	4576.12	HLA-C04:01	ADH1C:S266L	ENST00000515683
10	SFGGCLTQLF	FFGGCLTQLF	Strong	4288.48	Strong	2551.25	HLA-C04:01	OR4D5:S93F	ENST00000307033
11	SYLHPEDRSLM	SYLHPEDCSLM	Strong	260.18	Weak	279.13	HLA-C07:02	PER3:R316C	ENST00000361923
10	VRCSGHESYL	VRCSGHKSYL	Weak	576.3	Weak	461.65	HLA-C07:02	DMBT1:E175K	ENST00000338354
11	KRQRKKEPLIL	KRQQKKEPLIL	Weak	1127.15	Weak	739.13	HLA-C07:02	CDH10:R638Q	ENST00000264463
10	PMTPEALLQF	SMTPEALLQF	No binder	6575.26	Weak	1017.05	HLA-C07:02	ZFHX4:P1723S	ENST00000521891
9	SYTALLVML	LYTALLVML	Weak	373.84	Weak	1097.07	HLA-C07:02	OR4D5:S217L	ENST00000307033
11	VRITGINHENL	VRITGINHKNL	Weak	696.43	Weak	618.28	HLA-C07:02	DSCAM:E368K	ENST00000400454
9	NRKFYIYYS	NRKFYIYYL	No binder	15541.1	Strong	184.04	HLA-C07:02	HHIPL2:S294L	ENST00000343410
9	PYSGHQFSF	PYSGHQFLF	Weak	792.98	Weak	677.84	HLA-C07:02	CDH6:S524L	ENST00000265071
9	FPGEYIPTV	FSGEYIPTV	No binder	3380.08	Weak	700.21	HLA-C07:01	RAC1:P29S	ENST00000348035
10	FPWVRAQLSV	FSWVRAQLSV	No binder	8433.14	Weak	1290.38	HLA-C06:02	SWI5:P34S	ENST00000320188
9	FFPAYPQPI	FFSAYPQPI	Strong	158.17	Strong	215.3	HLA-C07:02	LRRIQ3:P379S	ENST00000354431
11	FSFSFCGSREI	FFFSFCGSREI	No binder	2416.9	Weak	282.17	HLA-C07:02	OR2M2:S165F	ENST00000359682
10	RYYHKLRMSV	CYYHKLRMSV	Weak	328.32	Weak	747.17	HLA-C07:02	AMICA1:R184C	ENST00000356289
9	SELKVLSYL	SELEVLSYL	No binder	9295.66	Weak	8163.8	HLA-C04:01	KIT:K642E	ENST00000288135
9	MAYDRYVAI	MAYDCYVAI	Strong	221.2	Weak	514.41	HLA-C07:01	OR5H15:R122C	ENST00000356526
11	LHFPYCASRIV	LHFSYCASRIV	Strong	277.63	Weak	306.02	HLA-C07:01	OR2Z1:P167S	ENST00000324060
11	QRRNEERKEEI	QRQNEERKEEI	Weak	645.63	Weak	739.13	HLA-C07:01	SEMA3A:R613Q	ENST00000265362
11	LRVAGTMAHEM	LRVAGTMAHKM	Weak	685.22	Weak	1318.61	HLA-C06:02	ADAM28:E340K	ENST00000265769
11	QRSTSTPNVHM	QRLTSTPNVHM	Weak	1164.33	Weak	1864.16	HLA-C06:02	RAF1:S257L	ENST00000251849
9	TRGWKEKMV	TRGWKKKMV	No binder	2365.16	Weak	1485.27	HLA-C06:02	CNTN5:E823K	ENST00000524871
10	VLHECNSPYI	VLHECNSSYI	Weak	1325.76	Weak	968.71	HLA-C06:02	MAP2K1:P124S	ENST00000307102
9	MAYDRYVAI	MAYDCYVAI	Strong	335.5	Weak	727.23	HLA-C06:02	OR5H15:R122C	ENST00000356526
10	IHDENGNNLL	IHDKNGNNLL	Strong	4778.52	Weak	6866.08	HLA-C04:01	SNCAIP:E348K	ENST00000261368
10	SYAHILQAVL	FYAHILQAVL	Weak	7818.02	Weak	5560.06	HLA-C04:01	OR52L1:S235F	ENST00000332249
9	SFEEGNVKL	FFEEGNVKL	Strong	1325.76	Strong	573.19	HLA-C04:01	ARID2:S297F	ENST00000334344
11	NYDNKQVRIVM	NYDNKQVCIVM	Strong	2678.54	Strong	3307.72	HLA-C04:01	RGPD4:R1394C	ENST00000408999
9	SPLPGKMAM	SPFPGKMAM	No binder	8998.77	Weak	8252.61	HLA-C04:01	OXA1L:L57F	ENST00000612549
9	QEDANSLFL	QEDANFLFL	Strong	3361.84	Strong	3083.08	HLA-C04:01	SYT16:S83F	ENST00000568344
11	GRITLHENRTL	GRITLHKNRTL	Weak	324.79	Strong	215.3	HLA-C07:01	MXRA5:E2006K	ENST00000217939
11	YPSGLQTLHEF	YPSGLQTLHKF	Weak	7287.08	Weak	6575.26	HLA-C04:01	GUCA1C:E39K	ENST00000261047
9	SYTNVYRMF	SYTNVYCMF	Strong	76.2	Strong	172.47	HLA-C07:02	GLYATL1:R76C	ENST00000317391
9	EFSSPSHLL	KFSSPSHLL	No binder	2099.77	Weak	823.59	HLA-C07:02	TP63:E609K	ENST00000264731
11	IRSNFPKRHFL	IRSNFSKRHFL	Weak	354.15	Weak	484.69	HLA-C07:02	THEMIS:P328S	ENST00000368248
9	VRHELQHPI	VRHKLQHPI	Weak	379.96	Weak	731.18	HLA-C07:02	CNTNAP2:E149K	ENST00000361727
11	TRFLRVLANFL	TRFLCVLANFL	Strong	145.84	Strong	227.27	HLA-C07:02	TMC2:R430C	ENST00000358864
11	RPFEYLRLTSL	RLFEYLRLTSL	No binder	2043.73	Weak	723.31	HLA-C07:01	RQCD1:P131L	ENST00000273064
10	MYMFLGNFSF	MYMFLENFSF	Weak	350.34	Weak	425.67	HLA-C07:02	OR11H1:G79E	ENST00000252835
10	SFEEGNVKLL	FFEEGNVKLL	Weak	932.72	Weak	328.32	HLA-C07:02	ARID2:S297F	ENST00000334344
10	SYASNNVPKM	LYASNNVPKM	Strong	144.27	Weak	263.01	HLA-C07:02	OR2A5:S71L	ENST00000408906
10	ITFSRHETYM	ITFSRHKTYM	No binder	1242.43	Weak	1133.26	HLA-C07:02	ZFPM2:E700K	ENST00000407775
9	THSNNETSL	THSNNKTSL	Weak	449.33	Weak	330.1	HLA-C07:01	PIK3C2G:E1231K	ENST00000266497
11	AHTNNYEIIKL	AHTNNYKIIKL	Weak	963.49	Weak	792.98	HLA-C07:01	TRPC5:E156K	ENST00000262839
11	HRDLAARNILL	HRDLAAQNILL	Strong	273.16	Weak	384.09	HLA-C07:01	KDR:R1032Q	ENST00000263923
9	LHDPGRCAV	LHNPGRCAV	No binder	2192.64	Weak	1189.81	HLA-C07:01	HHIP:D431N	ENST00000296575
9	FPGEYIPTV	FLGEYIPTV	No binder	3380.08	Weak	1062.03	HLA-C07:01	RAC1:P29L	ENST00000348035
10	SHTNENFSNI	SHTNKNFSNI	Weak	1304.42	Weak	893.21	HLA-C07:01	TEX15:E511K	ENST00000256246
11	QMFDNSKENEM	QMFDNSKKNEM	Weak	711.66	Weak	605.05	HLA-C07:01	PREX2:E1295K	ENST00000288368
11	CRAENSRGKNS	CRAENSRGKNF	No binder	11294.4	Weak	551.89	HLA-C07:01	CNTN5:S379F	ENST00000524871
10	HEFSSPSHLL	HKFSSPSHLL	No binder	1485.27	Weak	984.56	HLA-C07:01	TP63:E609K	ENST00000264731
9	GREFSSQVV	GRKFSSQVV	Weak	1297.38	Weak	1011.56	HLA-C07:01	ZBED9:E441K	ENST00000452236
10	SRVGANVQFS	SRVGANVQFL	No binder	7568.32	Strong	66.2	HLA-C07:01	CSMD1:S375L	ENST00000520002
10	RRHSGKDWYL	QRHSGKDWYL	Strong	150.65	Strong	206.18	HLA-C07:01	ATP8A1:R321Q	ENST00000381668
10	KREEGNFDTL	KREEENFDTL	Weak	801.61	Weak	947.98	HLA-C07:01	DNAH5:G920E	ENST00000265104
10	ITFSRHETYM	ITFSRHKTYM	Strong	265.87	Strong	217.64	HLA-C07:01	ZFPM2:E700K	ENST00000407775
10	SFEEGNVKLL	FFEEGNVKLL	No binder	2430.01	Weak	1376.93	HLA-C07:01	ARID2:S297F	ENST00000334344
11	FEYNGSCGYLL	FEYNGLCGYLL	Weak	860.02	Weak	1249.17	HLA-C07:01	PLCB4:S670L	ENST00000278655
9	EMGHNFGMF	KMGHNFGMF	No binder	9812.39	Weak	7692.16	HLA-C04:01	ADAM28:E340K	ENST00000265769
11	FPYPRLDANRL	FSYPRLDANRL	Weak	611.63	Weak	293.06	HLA-C07:02	MROH2B:P173S	ENST00000399564
9	MSYDRFTAI	MSYDCFTAI	Weak	286.79	Weak	700.21	HLA-C07:01	OR2W1:R122C	ENST00000377175
11	HRDLAARNILL	HRDLAAQNILL	Weak	759.4	Weak	1085.26	HLA-C07:02	KDR:R1032Q	ENST00000263923
11	FFPEHQLPSEL	FFSEHQLPSEL	Strong	95.63	Strong	117.46	HLA-C07:02	MORC1:P834S	ENST00000232603
9	SLYEKVSLM	SLYEKVLLM	Weak	508.87	Weak	416.56	HLA-C07:02	XIRP2:S936L	ENST00000628543
11	SYCLHPDVARL	SYCLHPDVACL	Weak	289.91	Weak	296.25	HLA-C07:02	OR51S1:R194C	ENST00000322101
9	HRVAQIFRL	HRVAQIFCL	Strong	133.75	Strong	132.31	HLA-C07:02	PCDHGA1:R293C	ENST00000517417
9	TRPPSAFSL	TRPPSAFFL	Strong	118.74	Strong	115.57	HLA-C07:02	OR4C15:S319F	ENST00000314644
10	FPWPPSGKPL	FSWPPSGKPL	Weak	912.75	Weak	570.09	HLA-C07:02	PXDNL:P925S	ENST00000356297
11	TRFLRVLANFL	TRFLCVLANFL	Strong	53.32	Strong	97.2	HLA-C07:01	TMC2:R430C	ENST00000358864
9	EFFPFSNTL	EFFSFSNTL	Weak	304.37	Weak	788.71	HLA-C07:02	SPAG16:P488S	ENST00000331683
10	EFSSQVVSEL	KFSSQVVSEL	No binder	2416.9	Weak	1028.11	HLA-C07:02	ZBED9:E441K	ENST00000452236
10	SYMVGKREFS	SYMVGKREFF	No binder	12653.2	Strong	245.15	HLA-C07:02	INMT:S212F	ENST00000013222
11	SFQENFLPDIF	SFQKNFLPDIF	Weak	371.82	Weak	663.33	HLA-C07:02	TLR4:E485K	ENST00000355622
11	SYICMKCGLAF	LYICMKCGLAF	Weak	283.7	Weak	608.33	HLA-C07:02	ZNF585B:S409L	ENST00000532828
11	FSFQPVCKAEM	FLFQPVCKAEM	Weak	953.12	Weak	454.22	HLA-C07:02	IL37:S202L	ENST00000263326
10	ARFEHIIYQM	ARFEHIIYQI	Strong	85.83	Weak	394.62	HLA-C07:02	ADAM18:M143I	ENST00000265707
9	FPFSNTLLT	FSFSNTLLT	No binder	5712.5	Weak	649.13	HLA-C06:02	SPAG16:P488S	ENST00000331683
10	HEFSSPSHLL	HKFSSPSHLL	No binder	5126.69	Weak	1646.06	HLA-C06:02	TP63:E609K	ENST00000264731
9	GREFSSQVV	GRKFSSQVV	No binder	3548.72	Weak	1610.82	HLA-C06:02	ZBED9:E441K	ENST00000452236
9	MSYDRFTAI	MSYDCFTAI	Strong	344.7	Weak	788.71	HLA-C06:02	OR2W1:R122C	ENST00000377175
11	SLFAAENEQML	FLFAAENEQML	No binder	3587.33	Weak	1332.95	HLA-C06:02	TRRAP:S722F	ENST00000359863
9	IRTRKNEFL	IRTQKNEFL	Weak	479.47	Strong	285.24	HLA-C06:02	ADAMTS18:R172Q	ENST00000282849
10	NRFPSEKIAI	NRFSSEKIAI	Weak	666.93	Weak	855.38	HLA-C06:02	ASXL3:P1370S	ENST00000269197
9	ARAYEHAKM	ARAYKHAKM	No binder	2920.72	Weak	1028.11	HLA-C07:01	DSCAM:E1819K	ENST00000400454
10	RYPTPYPEDL	QYPTPYPEDL	Weak	459.16	Weak	649.13	HLA-C07:02	LRRC7:R567Q	ENST00000035383
11	VYEKKDNTFRM	VYEKKDNTFCM	Weak	681.52	Weak	763.52	HLA-C07:02	STEAP4:R237C	ENST00000380079
11	SHPLPPSYRKF	FHPLPPSYRKF	Weak	1062.03	Weak	409.85	HLA-C07:02	KNSTRN:S24F	ENST00000249776
11	FTYNDLCVSEI	FTYNNLCVSEI	No binder	2099.77	Weak	968.71	HLA-C07:02	USP29:D858N	ENST00000254181
11	FLHTVSKTRPF	FLHTVSKTRLF	Weak	283.7	Weak	337.32	HLA-C07:02	RQCD1:P131L	ENST00000273064
10	SYLFILITIL	FYLFILITIL	Weak	573.19	Strong	251.87	HLA-C07:02	OR5B17:S215F	ENST00000357377
11	FPYPRLDANRL	FSYPRLDANRL	No binder	1576.34	Weak	379.96	HLA-C07:01	MROH2B:P173S	ENST00000399564
10	VHNSATGKEI	VHNSATGKKI	Weak	605.05	Weak	860.02	HLA-C07:01	PSG9:E404K	ENST00000270077
11	SFLARLGYSDI	FFLARLGYSDI	No binder	2510.18	Weak	1028.11	HLA-C07:02	DPYD:S204F	ENST00000370192
10	SFLQGQLNDL	FFLQGQLNDL	No binder	1957.17	Weak	797.29	HLA-C07:02	TBC1D5:S593F	ENST00000253692
10	MYMFLGNFSF	MYMFLENFSF	Weak	350.34	Weak	425.67	HLA-C07:02	OR11H12:G79E	ENST00000550708
10	NRPPKERSCF	NRPPKKRSCF	No binder	1999.98	Weak	1177	HLA-C06:02	THSD7B:E90K	ENST00000272643
10	RYYHKLRMSV	CYYHKLRMSV	Weak	506.12	Weak	995.27	HLA-C06:02	AMICA1:R184C	ENST00000356289
10	ARFEHIIYQM	ARFEHIIYQI	Strong	30.54	Strong	42.02	HLA-C06:02	ADAM18:M143I	ENST00000265707
10	IHDENGNNLL	IHDKNGNNLL	Weak	350.34	Weak	534.26	HLA-C07:01	SNCAIP:E348K	ENST00000261368
10	NRFPSEKIAI	NRFSSEKIAI	Weak	392.49	Weak	482.07	HLA-C07:01	ASXL3:P1370S	ENST00000269197
10	TFSCFLGYRL	TFFCFLGYRL	No binder	2469.77	Weak	922.68	HLA-C07:02	CSMD1:S1071F	ENST00000520002
10	PRNSDEINAL	PRNSDKINAL	No binder	2537.49	Weak	1384.4	HLA-C07:01	CLEC3A:E119K	ENST00000299642
9	LYQEIAPSF	LYQKIAPSF	Weak	432.64	Weak	912.75	HLA-C07:02	SPATA8:E18K	ENST00000328504
11	KRQRKKEPLIL	KRQQKKEPLIL	Weak	864.68	Weak	489.96	HLA-C07:01	CDH10:R638Q	ENST00000264463
9	LHECNSPYI	LHECNSSYI	Weak	1079.41	Weak	907.82	HLA-C07:01	MAP2K1:P124S	ENST00000307102
10	LHPEDRSLMV	LHPEDCSLMV	Weak	618.28	Weak	1151.8	HLA-C07:01	PER3:R316C	ENST00000361923
10	RYYHKLRMSV	CYYHKLRMSV	Weak	484.69	Weak	947.98	HLA-C07:01	AMICA1:R184C	ENST00000356289
9	MFLGNFSFL	MFLENFSFL	Weak	6296.76	Weak	5099.03	HLA-C04:01	OR11H12:G79E	ENST00000550708
11	FLHTVSKTRPF	FLHTVSKTRLF	No binder	9346.08	Weak	6610.93	HLA-C04:01	RQCD1:P131L	ENST00000273064
11	IRSNFPKRHFL	IRSNFSKRHFL	Strong	64.08	Strong	72.97	HLA-C07:01	THEMIS:P328S	ENST00000368248
11	SLFAAENEQML	FLFAAENEQML	No binder	1765.99	Weak	1000.67	HLA-C07:01	TRRAP:S722F	ENST00000359863
11	GRITLHENRTL	GRITLHKNRTL	Weak	677.84	Weak	454.22	HLA-C06:02	MXRA5:E2006K	ENST00000217939
10	YNYMCNSSCM	YNYMCNSFCM	Weak	797.29	Weak	1332.95	HLA-C06:02	TP53:S241F	ENST00000269305
9	LRKSERERI	LRKSEREQI	Weak	1340.18	Weak	1347.45	HLA-C06:02	MYH1:R24Q	ENST00000226207
9	FSFEVIGRL	FLFEVIGRL	No binder	1164.33	Weak	628.4	HLA-C07:02	ADH1C:S266L	ENST00000515683
10	FYFGGPDSTP	FYFGGPDSTL	No binder	21154.5	Strong	3807.28	HLA-C04:01	MYCN:P44L	ENST00000281043
11	LYDVLIKKNPF	LYDVLIKKNLF	No binder	8524.88	Strong	4625.9	HLA-C04:01	MGAM:P1091L	ENST00000549489
11	LRVAGTMAHEM	LRVAGTMAHKM	Weak	759.4	Weak	810.33	HLA-C07:02	ADAM28:E340K	ENST00000265769
10	SYAHILQAVL	FYAHILQAVL	Weak	304.37	Strong	114.33	HLA-C07:02	OR52L1:S235F	ENST00000332249
11	FTYNDLCVSEI	FTYNNLCVSEI	Strong	316.12	Strong	101.5	HLA-C06:02	USP29:D858N	ENST00000254181
11	SFQEALRPIFS	SFQEALRPIFF	No binder	16763.9	Weak	394.62	HLA-C07:02	TRIML1:S446F	ENST00000332517
11	FADAVFPCGEL	FADAVFSCGEL	Strong	3491.59	Strong	3869.58	HLA-C04:01	UGT2B11:P155S	ENST00000446444
11	FFISGNEGNWF	FFISGNEENWF	Weak	6575.26	Weak	7208.66	HLA-C04:01	DSG1:G315E	ENST00000257192
10	NRPPKERSCF	NRPPKKRSCF	No binder	1978.46	Weak	1139.41	HLA-C07:01	THSD7B:E90K	ENST00000272643
11	KRSPISTDTSL	KRSPIFTDTSL	Weak	696.43	Weak	727.23	HLA-C07:02	SCN7A:S445F	ENST00000409855
11	SLFAAENEQML	FLFAAENEQML	No binder	2649.72	Weak	888.39	HLA-C07:02	TRRAP:S722F	ENST00000359863
11	GRITLHENRTL	GRITLHKNRTL	Weak	649.13	Weak	525.66	HLA-C07:02	MXRA5:E2006K	ENST00000217939
11	RPFEYLRLTSL	RLFEYLRLTSL	No binder	3472.75	Weak	731.18	HLA-C06:02	RQCD1:P131L	ENST00000273064
11	LSFEEGNVKLL	LFFEEGNVKLL	Weak	1196.26	Weak	1115.02	HLA-C06:02	ARID2:S297F	ENST00000334344
10	SRVGANVQFS	SRVGANVQFL	No binder	15290.9	Strong	261.59	HLA-C07:02	CSMD1:S375L	ENST00000520002
9	VRDAWGRLP	VRDAWGRLL	No binder	20813.9	Weak	418.82	HLA-C07:02	CDKN2A:P114L	ENST00000304494
10	YSIPRYVRDL	YLIPRYVRDL	Strong	236.04	Strong	123.99	HLA-C07:02	TPTE:S423L	ENST00000618007
10	ARFEHIIYQM	ARFEHIIYQI	Strong	26.39	Strong	47.85	HLA-C07:01	ADAM18:M143I	ENST00000265707
11	VRITGINHENL	VRITGINHKNL	Weak	427.98	Weak	423.37	HLA-C07:01	DSCAM:E368K	ENST00000400454
11	FYFIILPGNFL	FYFIILPENFL	Strong	228.5	Strong	242.51	HLA-C07:02	OR4N2:G41E	ENST00000315947
9	SLYEKVSLM	SLYEKVLLM	Weak	7208.66	Weak	7406.31	HLA-C04:01	XIRP2:S936L	ENST00000628543
9	LRKSERERI	LRKSEREQI	Weak	1304.42	Weak	1222.43	HLA-C07:01	MYH1:R24Q	ENST00000226207
9	TFSRHETYM	TFSRHKTYM	Weak	7446.48	Weak	7692.16	HLA-C04:01	ZFPM2:E700K	ENST00000407775
9	SFYKANGGF	LFYKANGGF	Weak	6161.97	Weak	8163.8	HLA-C04:01	SLC10A2:S335L	ENST00000245312
9	ISLNAREYF	IFLNAREYF	No binder	5651.03	Weak	1121.07	HLA-C07:02	CFAP54:S2372F	ENST00000524981
9	KRFPRANEF	KQFPRANEF	Strong	38.75	Weak	487.32	HLA-C07:02	PRRG3:R16Q	ENST00000370353
11	SYKSEEHGKAF	FYKSEEHGKAF	Strong	251.87	Strong	96.68	HLA-C07:02	ZNF728:S200F	ENST00000594710
11	FSFQPVCKAEM	FLFQPVCKAEM	Weak	563.96	Weak	1170.65	HLA-C06:02	IL37:S202L	ENST00000263326
10	YMFLGNFSFL	YMFLENFSFL	No binder	2339.71	Weak	1814.41	HLA-C06:02	OR11H12:G79E	ENST00000550708
10	ERYEMPRHEV	ERYEMPRHKV	Strong	113.1	Strong	209.55	HLA-C06:02	TMC5:E690K	ENST00000396229
9	AVFPCGELL	AVFSCGELL	Weak	1011.56	Weak	1202.75	HLA-C07:01	UGT2B11:P155S	ENST00000446444
10	SYAHILQAVL	FYAHILQAVL	No binder	2483.17	Weak	1044.93	HLA-C07:01	OR52L1:S235F	ENST00000332249
10	PYIVGFYGAF	SYIVGFYGAF	No binder	3017.08	Weak	297.86	HLA-C07:02	MAP2K1:P124S	ENST00000307102
9	TRPPSAFSL	TRPPSAFFL	Weak	379.96	Weak	324.79	HLA-C07:01	OR4C15:S319F	ENST00000314644
9	IIDAVATFS	IIDAVATFF	No binder	18780.8	Strong	1602.13	HLA-C04:01	OR2M2:S165F	ENST00000359682
9	HFPYCASRI	HFSYCASRI	Strong	2781.92	Weak	5681.68	HLA-C04:01	OR2Z1:P167S	ENST00000324060
11	HRDLAARNILL	HRDLAAQNILL	Strong	3033.45	Strong	2751.98	HLA-C04:01	KDR:R1032Q	ENST00000263923
11	PPIPFFLAIYL	SPIPFFLAIYL	No binder	11479.2	Weak	6539.79	HLA-C04:01	PROL1:P125S	ENST00000399575
9	WFTYNDLCV	WFTYNNLCV	No binder	11112.5	Weak	7486.88	HLA-C04:01	USP29:D858N	ENST00000254181
10	VRHELQHPII	VRHKLQHPII	Strong	187.05	Weak	466.68	HLA-C06:02	CNTNAP2:E149K	ENST00000361727
11	AFPGEYIPTVF	AFSGEYIPTVF	Weak	5099.03	Weak	7903.07	HLA-C04:01	RAC1:P29S	ENST00000348035
11	LLEGNFYGSLF	LLEENFYGSLF	No binder	8571.13	Weak	7208.66	HLA-C04:01	GRIN2A:G1322E	ENST00000330684
10	STQGNNQGYI	STQENNQGYI	No binder	2021.74	Weak	1325.76	HLA-C07:01	EBF2:G444E	ENST00000520164
9	SRPPVTLRL	SRPPVTQRL	Weak	5965.16	Weak	6682.85	HLA-C04:01	PCBP1:L100Q	ENST00000303577
10	RRKKKCVRYI	RRKKKCVCYI	Strong	241.2	Weak	495.29	HLA-C07:01	TCF7L2:R488C	ENST00000355995
11	LRRNQKTPTSL	LRQNQKTPTSL	Weak	832.55	Weak	958.29	HLA-C07:02	MTF2:R20Q	ENST00000370298
11	FEPPGYERTEL	FKPPGYERTEL	No binder	1637.18	Weak	1011.56	HLA-C07:02	MYOG:E31K	ENST00000241651
9	KFRDPQMCF	KFCDPQMCF	Weak	265.87	Weak	711.66	HLA-C07:02	RNMT:R272C	ENST00000262173
11	SFLGPKDASPF	YFLGPKDASPF	Weak	525.66	Strong	177.2	HLA-C07:02	DBF4B:S254Y	ENST00000315005
11	YFADMERHRIL	YFADMERHHIL	Strong	87.23	Strong	122	HLA-C07:02	TOP2B:R656H	ENST00000264331
10	SHKHYTQSET	SHKHYTQSEM	No binder	9499	Weak	947.98	HLA-C06:02	RYR2:T4063M	ENST00000366574
11	HYTQSETEFLL	HYTQSEMEFLL	Weak	312.72	Strong	251.87	HLA-C07:02	RYR2:T4063M	ENST00000366574
9	SRPPVTLRL	SRPPVTQRL	Strong	91.58	Strong	66.56	HLA-C07:01	PCBP1:L100Q	ENST00000303577
10	YKQDRDIALL	YKQDRDITLL	Weak	670.55	Weak	439.71	HLA-C07:01	STAG1:A116T	ENST00000383202
10	YRTESQKLTT	YRTESQKRTT	Weak	1151.8	Weak	1067.79	HLA-C07:01	KCNT2:L966R	ENST00000294725
11	NREEKILNREI	NHEEKILNREI	Weak	487.32	Weak	1469.28	HLA-C06:02	PIK3CA:R108H	ENST00000263967
9	VRRAAASKL	VRWAAASKL	Weak	7326.61	Strong	4129.12	HLA-C04:01	PPP2R1A:R183W	ENST00000322088
10	IRSHTGERPF	IRSHTGECPF	Weak	554.88	Weak	947.98	HLA-C07:02	CTCF:R377C	ENST00000264010
10	SREELNSMTL	SREELNLMTL	Strong	230.98	Strong	162.5	HLA-C07:02	C21orf91:S224L	ENST00000284881
10	MKTATNIYLL	MKMATNIYLL	No binder	3665.8	Weak	1164.33	HLA-C06:02	SSTR4:T80M	ENST00000255008
11	YTPTINMPNTS	YTPTINMPNTL	No binder	24614.3	Weak	6296.76	HLA-C04:01	HEG1:S646L	ENST00000311127
9	RRNGYRALM	RQNGYRALM	Weak	8208.09	Weak	6792.19	HLA-C04:01	MLANA:R51Q	ENST00000381471
9	RIDEFIVKL	IIDEFIVKL	Strong	3150.53	Strong	4752.74	HLA-C04:01	ZPR1:R174I	ENST00000227322
10	SFTTVSIPKF	LFTTVSIPKF	Strong	3167.62	Weak	4909.54	HLA-C04:01	OR6C1:S70L	ENST00000379668
9	RSDWNNSLM	QSDWNNSLM	Strong	2781.92	Weak	5238.84	HLA-C04:01	SACS:R2906Q	ENST00000382292
11	QYNYGIRNYRF	QYNYGIQNYRF	No binder	8758.62	Weak	7446.48	HLA-C04:01	PLA2G3:R201Q	ENST00000215885
9	SRPPVTLRL	SRPPVTQRL	Strong	47.34	Strong	51.34	HLA-C07:02	PCBP1:L100Q	ENST00000303577
11	ILDEAYVMAGV	ILDEAYVMAGL	No binder	9759.45	Strong	4406.07	HLA-C04:01	ERBB2:V777L	ENST00000269571
11	YKFRNHIVACV	YKFWNHIVACV	Weak	1325.76	Weak	1127.15	HLA-C07:01	KCNU1:R713W	ENST00000399881
9	YFTATPRSF	YFTATPRRF	Strong	4727.1	Strong	2968.51	HLA-C04:01	TRIM49C:S327R	ENST00000448984
11	RSFLAWGVQTF	RRFLAWGVQTF	No binder	7775.84	Strong	316.12	HLA-C06:02	TRIM49C:S327R	ENST00000448984
9	FLHVCIQEF	FLHMCIQEF	Weak	1269.61	Weak	1056.3	HLA-C07:01	NLRP4:V453M	ENST00000301295
11	QRNELNAKVRL	QRNELNAKVCL	Weak	711.66	Weak	692.67	HLA-C07:02	PSMC5:R57C	ENST00000310144
11	RSFLAWGVQTF	RRFLAWGVQTF	No binder	2134.13	Strong	74.57	HLA-C07:02	TRIM49C:S327R	ENST00000448984
9	GRNSFEVRV	GRNSFKVRV	Weak	1269.61	Weak	608.33	HLA-C07:01	TP53:E271K	ENST00000269305
9	IHSGATTTA	IHFGATTTA	No binder	3254.47	Weak	1362.11	HLA-C07:01	CTNNB1:S37F	ENST00000349496
9	FEDSQNKLG	FEDSQNTLG	No binder	14802.5	Strong	3997.24	HLA-C04:01	PNLIPRP3:K431T	ENST00000369230
11	QRSTSTPNVHM	QRLTSTPNVHM	Weak	666.93	Weak	1073.58	HLA-C07:01	RAF1:S257L	ENST00000251849
11	LRNFSILEISF	LRNFSILEILF	Weak	763.52	Weak	810.33	HLA-C07:02	OR6C1:S70L	ENST00000379668
11	LRLPALRSIGL	LRLPALRFIGL	Strong	249.16	Weak	282.17	HLA-C07:02	RXRA:S427F	ENST00000481739
11	FYIEETLRGAI	FYIEETLWGAI	Strong	173.4	Strong	218.82	HLA-C07:02	EMILIN2:R476W	ENST00000254528
9	ERSPHRPIL	ERCPHRPIL	Strong	188.06	Strong	328.32	HLA-C06:02	FGFR3:S249C	ENST00000260795
11	YVMAGVGSPYV	YVMAGLGSPYV	Weak	747.17	Weak	1103.02	HLA-C06:02	ERBB2:V777L	ENST00000269571
9	LRLPALRSI	LRLPALRFI	Strong	246.48	Weak	316.12	HLA-C07:01	RXRA:S427F	ENST00000481739
10	RLPALRSIGL	RLPALRFIGL	Weak	8297.38	Weak	7945.94	HLA-C04:01	RXRA:S427F	ENST00000481739
10	IHPVLFAQAL	IYPVLFAQAL	No binder	5099.03	Weak	543	HLA-C07:02	PREX2:H1404Y	ENST00000288368
11	VFDEAHNIDNV	VFDEAHSIDNV	Weak	6504.5	Weak	6296.76	HLA-C04:01	ERCC2:N238S	ENST00000391945
9	VVFDEAHNI	VVFDEAHSI	No binder	3049.9	Weak	1874.27	HLA-C06:02	ERCC2:N238S	ENST00000391945
10	VFETATRAAL	VFKTATRAAL	No binder	1602.13	Weak	893.21	HLA-C07:02	RHOB:E172K	ENST00000272233
11	NRRPILTIITL	NRSPILTIITL	Strong	137.41	Strong	158.17	HLA-C06:02	TP53:R249S	ENST00000269305
10	MRQTVAVGVI	MRQSVAVGVI	Weak	487.32	Strong	359.95	HLA-C06:02	EEF1A1:T432S	ENST00000309268
11	GRFAVRDMRQT	GRFAVRDMRQI	No binder	9812.39	Weak	576.3	HLA-C06:02	EEF1A1:T432I	ENST00000309268
10	SHWQQQSYLD	SHWQQQSYLV	No binder	11857.9	Weak	340.99	HLA-C07:01	CTNNB1:D32V	ENST00000349496
9	SYLDSVHFF	SYLNSVHFF	Strong	69.5	Strong	113.1	HLA-C07:02	EP300:D1399N	ENST00000263253
11	WFMPSAPYWIL	WFMPLAPYWIL	Strong	179.12	Strong	182.06	HLA-C07:02	APOD:S115L	ENST00000343267
9	WRFARSDEL	WRFARSDKL	Strong	34.59	Strong	57.51	HLA-C07:01	KLF5:E419K	ENST00000377687
9	WRFARSDEL	WRFARSDKL	Weak	6229	Weak	5353.44	HLA-C04:01	KLF5:E419K	ENST00000377687
9	YYDPSDEPI	YYDPSDKPI	Strong	3626.35	Strong	4804.44	HLA-C04:01	MAPK1:E322K	ENST00000215832
9	HRNAYRTEF	HRNAYQTEF	Strong	57.82	Strong	66.2	HLA-C07:02	PPP1R9A:R24Q	ENST00000340694
9	IFSKRHRAL	IFSKRHWAL	Weak	301.1	Weak	454.22	HLA-C07:02	CIC:R215W	ENST00000575354
11	HFGCVYHGTLL	HFGCVYYGTLL	Strong	3000.81	Strong	3587.33	HLA-C04:01	MET:H1094Y	ENST00000397752
11	HFGCVYHGTLL	HFGCIYHGTLL	Strong	3000.81	Strong	4084.68	HLA-C04:01	MET:V1092I	ENST00000397752
10	HFGCVYHGTL	HFGCIYHGTL	Weak	912.75	Weak	1115.02	HLA-C07:02	MET:V1092I	ENST00000397752
10	HFGCVYHGTL	HFGCVYYGTL	Weak	912.75	Weak	837.07	HLA-C07:02	MET:H1094Y	ENST00000397752
10	VHDAAREGFL	VYDAAREGFL	No binder	9047.59	Strong	1654.99	HLA-C04:01	CDKN2A:H83Y	ENST00000304494
11	FAKSRPIIKRF	FAKSHPIIKRF	Weak	514.41	Weak	554.88	HLA-C07:02	HECW2:R271H	ENST00000260983
9	SYLEDVRLV	SYLEDVRLI	Strong	224.82	Strong	309.35	HLA-C06:02	ERBB2:V842I	ENST00000269571
10	SFFEQFRKIY	SFFEQFCKIY	Weak	456.69	Weak	801.61	HLA-C07:02	XPO7:R558C	ENST00000252512
9	FMQDLFNAL	FMQDLFNVL	Weak	508.87	Weak	464.16	HLA-C07:02	ABCA13:A2368V	ENST00000435803
10	VYCSIVYWMT	VYCSIVYWMM	No binder	9550.53	Weak	554.88	HLA-C07:02	ABCG4:T494M	ENST00000615496
11	SRLQTENLQSL	SRLQTDNLQSL	Strong	192.18	Strong	185.03	HLA-C06:02	CNKSR1:E77D	ENST00000374253
11	FAHVKGIEKEV	FAHVKGIKKEV	Weak	1637.18	Weak	1485.27	HLA-C06:02	GIPC2:E115K	ENST00000370759
9	YFSELTMEL	YLSELTMEL	Weak	394.62	Weak	582.56	HLA-C06:02	MACF1:F722L	ENST00000372915
11	LRRNQKTPTSL	LRQNQKTPTSL	Strong	316.12	Weak	534.26	HLA-C06:02	MTF2:R20Q	ENST00000370298
10	RRPANVPIDI	WRPANVPIDI	Weak	846.17	Weak	1164.33	HLA-C06:02	KCNA10:R152W	ENST00000369771
10	YKFSNRAKNL	YKFSNRAKNI	Weak	531.38	Weak	666.93	HLA-C06:02	ADCY10:L1449I	ENST00000367851
11	FMLPDPQNISL	FMLPDPQNIYL	No binder	2469.77	Weak	917.7	HLA-C06:02	TSEN15:S168Y	ENST00000361641
9	SRTEQVKLL	SQTEQVKLL	Strong	38.54	Weak	1276.5	HLA-C06:02	DAW1:R59Q	ENST00000309931
11	VHRDLKPENLL	VHRDLKPDNLL	Weak	1139.41	Weak	1311.49	HLA-C06:02	CAMK1:E145D	ENST00000256460
9	IYHDRVPDL	IYHDQVPDL	Weak	396.76	Weak	1073.58	HLA-C06:02	PDCD6IP:R322Q	ENST00000307296
9	INMPNTSVV	INMPNTLVV	Weak	557.89	Weak	403.25	HLA-C06:02	HEG1:S646L	ENST00000311127
10	RRHSGKDWYL	QRHSGKDWYL	Strong	249.16	Strong	363.86	HLA-C06:02	ATP8A1:R321Q	ENST00000381668
11	FKFKAESDLFL	FKFKAESNLFL	No binder	2430.01	Weak	1525.99	HLA-C06:02	LRBA:D397N	ENST00000357115
9	THLEHQQRI	THLEHQQII	Weak	715.52	Weak	605.05	HLA-C06:02	CENPU:R268I	ENST00000281453
11	RRMLTDKEREM	RHMLTDKEREM	Strong	218.82	Weak	1602.13	HLA-C06:02	LMNB1:R337H	ENST00000261366
11	QRDQRVREQRI	QRDQRVREQQI	Weak	704.01	Weak	579.42	HLA-C06:02	G3BP1:R307Q	ENST00000356245
10	YVNSLINPLL	YVNYLINPLL	Weak	1276.5	Weak	1785.2	HLA-C06:02	HTR1E:S337Y	ENST00000305344
11	QRRNEERKEEI	QRQNEERKEEI	Weak	922.68	Weak	1340.18	HLA-C06:02	SEMA3A:R613Q	ENST00000265362
10	TRNWVLQQKI	TRNWVIQQKI	Weak	421.09	Strong	277.63	HLA-C06:02	AKAP9:L3482I	ENST00000356239
11	YSIITPTLNSL	YSIITPTLNYL	No binder	4018.93	Weak	1844.1	HLA-C06:02	OR2AE1:S286Y	ENST00000316368
11	YKFRNHIVACV	YKFWNHIVACV	Weak	1567.83	Weak	1222.43	HLA-C06:02	KCNU1:R713W	ENST00000399881
9	NLVQHVRSV	NLVQHVRLV	No binder	2390.89	Weak	1229.06	HLA-C06:02	ZFHX4:S1068L	ENST00000521891
11	GRNQEKLKKFM	GRNQEKLNKFM	Weak	1756.46	Weak	1391.91	HLA-C06:02	FZD6:K411N	ENST00000358755
10	CRIRGGMLAM	CRIWGGMLAM	Weak	1663.96	Weak	1325.76	HLA-C06:02	COLEC10:R179W	ENST00000332843
11	CRRRNGYRALM	CRRQNGYRALM	Strong	168.78	Strong	108.89	HLA-C06:02	MLANA:R51Q	ENST00000381471
10	YRDFIPGVAI	YRYFIPGVAI	Weak	1164.33	Strong	126.02	HLA-C06:02	TLR4:D711Y	ENST00000355622
9	VAYSVAREL	VAYYVAREL	Weak	723.31	Weak	1369.5	HLA-C06:02	SLC16A12:S493Y	ENST00000371790
11	RRANKDATAER	RRANKDATAEI	No binder	16673.4	Weak	554.88	HLA-C06:02	ZPR1:R174I	ENST00000227322
11	VQYSDIGLLYI	VQYSDIGILYI	No binder	2180.81	Weak	1814.41	HLA-C06:02	TECTA:L832I	ENST00000264037
9	FRNRLNNSL	FRNRLNNYL	Strong	69.88	Strong	32.77	HLA-C06:02	NAA25:S606Y	ENST00000261745
11	IRQRREADAAL	IRQQREADAAL	Weak	1824.25	Weak	1115.02	HLA-C06:02	TUBGCP3:R66Q	ENST00000261965
10	FSSNVTPKML	FSSNITPKML	Weak	1399.46	Weak	1304.42	HLA-C06:02	OR5M9:V75I	ENST00000279791
9	FRIGASTLL	FQIGASTLL	Strong	20.58	Weak	912.75	HLA-C06:02	DERA:R287Q	ENST00000428559
11	SVSDAVATYYL	FVSDAVATYYL	Weak	1332.95	Strong	288.34	HLA-C06:02	POLE:S459F	ENST00000320574
11	SFIEKENYHYV	YFIEKENYHYV	Weak	1269.61	Strong	344.7	HLA-C06:02	NUDT15:S83Y	ENST00000258662
11	FRASELLRSGL	FRASELLQSGL	Strong	136.67	Strong	217.64	HLA-C06:02	AQR:R1018Q	ENST00000156471
9	IRYITRHIM	IHYITRHIM	Strong	111.88	Weak	1115.02	HLA-C06:02	CHRNA5:R401H	ENST00000299565
9	FTVAKKNTL	FTVAKNNTL	No binder	2952.5	Weak	1765.99	HLA-C06:02	TMC5:K481N	ENST00000396229
11	QRNELNAKVRL	QRNELNAKVCL	Weak	377.91	Weak	398.91	HLA-C06:02	PSMC5:R57C	ENST00000310144
11	FYIEETLRGAI	FYIEETLWGAI	Weak	1000.67	Weak	1700.36	HLA-C06:02	EMILIN2:R476W	ENST00000254528
9	SQKNLYRYV	SQNNLYRYV	No binder	2469.77	Weak	1311.49	HLA-C06:02	ZNF563:K26N	ENST00000293725
9	DTYQDPRGI	YTYQDPRGI	No binder	10414	Weak	379.96	HLA-C06:02	NPHS1:D1208Y	ENST00000378910
11	CRKTFIRRSTL	CRKTFICRSTL	Strong	147.43	Strong	273.16	HLA-C06:02	ZFP14:R183C	ENST00000270001
9	FLHVCIQEF	FLHMCIQEF	Weak	1067.79	Weak	837.07	HLA-C06:02	NLRP4:V453M	ENST00000301295
9	IRRNESHLI	IRQNESHLI	Strong	104.28	Strong	182.06	HLA-C06:02	GGT7:R197Q	ENST00000336431
10	YSIPRYVRDL	YLIPRYVRDL	Weak	520	Weak	846.17	HLA-C06:02	TPTE:S423L	ENST00000618007
10	SSRHHSLSSY	YSRHHSLSSY	No binder	4454	Weak	1255.95	HLA-C06:02	TMPRSS15:S8Y	ENST00000284885
9	GYREEVLTV	GYHEEVLTV	Weak	1628.34	Weak	759.4	HLA-C06:02	CSF2RA:R390H	ENST00000381524
9	PRMPAYIAT	PRMPAYIAM	No binder	6469.41	Strong	189.08	HLA-C07:02	PTPRN:T783M	ENST00000295718
11	SRHRRMLTPAF	SHHRRMLTPAF	Strong	53.32	Weak	421.09	HLA-C07:02	CYP4F11:R146H	ENST00000248041
10	NYFSELTMEL	NYLSELTMEL	Strong	82.64	Strong	226.04	HLA-C07:02	MACF1:F722L	ENST00000372915
11	RYVWNDLEKRF	RYVWNDLDKRF	Weak	801.61	Weak	874.09	HLA-C07:02	ATP13A5:E145D	ENST00000342358
11	FRSSREKRRSA	FRSSQEKRRSA	Weak	476.88	Weak	810.33	HLA-C07:01	APLNR:R58Q	ENST00000257254
11	AYQNAKKAHEL	AYQNAKKAHKL	Weak	860.02	Weak	902.93	HLA-C07:02	NRAP:E327K	ENST00000359988
11	YGRDNQNLDIL	YGRDNHNLDIL	No binder	1196.26	Weak	968.71	HLA-C07:02	DYNC2H1:Q2623H	ENST00000375735
11	FNHEQTKAFEF	FNHEQTKAFKF	Weak	560.92	Weak	700.21	HLA-C07:02	PCDH19:E530K	ENST00000373034
10	YSVSDAVATY	YFVSDAVATY	No binder	1756.46	Strong	241.2	HLA-C07:02	POLE:S459F	ENST00000320574
11	LRRNQNYMNIL	LRQNQNYMNIL	Strong	149.84	Strong	283.7	HLA-C06:02	INPP5D:R552Q	ENST00000445964
10	TYQLKDLRET	TYQLKDLREM	No binder	12585	Weak	487.32	HLA-C07:02	TMPRSS11A:T80M	ENST00000334830
11	SYNSVVGAAPL	SYNSVIGAAPL	Strong	4084.68	Strong	3954.23	HLA-C04:01	NPAP1:V488I	ENST00000329468
9	YTLRNSRLL	YTLWNSRLL	Strong	276.13	Strong	210.69	HLA-C07:01	PLB1:R1400W	ENST00000327757
11	SFWAELNVARL	SFWAELNIARL	Weak	373.84	Weak	405.44	HLA-C07:02	MOS:V109I	ENST00000311923
11	MRCRCSSMHFL	MRCHCSSMHFL	Weak	860.02	Weak	656.19	HLA-C07:02	SAT1:R121H	ENST00000379270
11	YRSFKTFFPLL	YRSFNTFFPLL	Strong	45.58	Strong	37.71	HLA-C07:01	ZYG11A:K672N	ENST00000371528
9	FAEARRNMV	FAEARINMV	Weak	883.6	Weak	666.93	HLA-C07:01	NEXN:R349I	ENST00000334785
11	LRRNQKTPTSL	LRQNQKTPTSL	Strong	232.24	Strong	253.23	HLA-C07:01	MTF2:R20Q	ENST00000370298
10	RRPANVPIDI	WRPANVPIDI	Weak	855.38	Weak	995.27	HLA-C07:01	KCNA10:R152W	ENST00000369771
10	ERDRTLQVEL	ERDQTLQVEL	Weak	1269.61	Weak	869.37	HLA-C07:01	PDE4DIP:R901Q	ENST00000369354
9	DRYTYNDTV	DRYTYNNTV	Strong	222.4	Strong	121.34	HLA-C07:01	CR2:D373N	ENST00000367058
9	LKFSRLFEF	LKFSRLFEL	No binder	3529.57	Weak	1249.17	HLA-C07:01	CNGA3:F287L	ENST00000272602
9	SRRSIWDVI	SRQSIWDVI	Weak	878.83	Weak	1283.42	HLA-C07:01	ABCA12:R1515Q	ENST00000272895
9	SRTEQVKLL	SQTEQVKLL	Strong	33.48	Weak	893.21	HLA-C07:01	DAW1:R59Q	ENST00000309931
11	VHRDLKPENLL	VHRDLKPDNLL	Weak	545.95	Weak	645.63	HLA-C07:01	CAMK1:E145D	ENST00000256460
11	YRDLKPENLIL	YRYLKPENLIL	Strong	142.72	Strong	23.3	HLA-C07:01	PRKG2:D576Y	ENST00000264399
9	FKAESDLFL	FKAESNLFL	No binder	3435.38	Weak	1384.4	HLA-C07:01	LRBA:D397N	ENST00000357115
11	HHCKHGKVCEL	HHCKHGKVCKL	Weak	776.01	Weak	1127.15	HLA-C07:01	SPARC:E84K	ENST00000231061
11	QRDQRVREQRI	QRDQRVREQQI	Weak	379.96	Weak	314.41	HLA-C07:01	G3BP1:R307Q	ENST00000356245
9	NRDAISALM	NRDAILALM	Weak	528.51	Weak	767.66	HLA-C07:01	TDRD6:S1989L	ENST00000316081
11	KRDVAVAIKTL	KRYVAVAIKTL	Weak	551.89	Strong	91.09	HLA-C07:01	EPHA7:D659Y	ENST00000369303
9	HRNAYRTEF	HRNAYQTEF	Strong	105.99	Strong	178.16	HLA-C07:01	PPP1R9A:R24Q	ENST00000340694
11	GRNQEKLKKFM	GRNQEKLNKFM	Weak	1145.59	Weak	932.72	HLA-C07:01	FZD6:K411N	ENST00000358755
10	RRRNGYRALM	RRQNGYRALM	Strong	118.1	Strong	106.56	HLA-C07:01	MLANA:R51Q	ENST00000381471
10	YRDFIPGVAI	YRYFIPGVAI	Weak	759.4	Strong	152.29	HLA-C07:01	TLR4:D711Y	ENST00000355622
9	VTDPRNLLL	VTDPQNLLL	Weak	592.1	Weak	1209.27	HLA-C07:01	SFXN3:R38Q	ENST00000224807
9	FRIGASTLL	FQIGASTLL	Strong	25.27	Weak	898.05	HLA-C07:01	DERA:R287Q	ENST00000428559
10	KRELAKDSEL	KRELAKYSEL	No binder	2169.05	Weak	1311.49	HLA-C07:01	KRR1:D231Y	ENST00000229214
11	SHRSFTKMSSM	SHRSFTNMSSM	Weak	289.91	Strong	229.74	HLA-C07:01	CMKLR1:K355N	ENST00000312143
11	AQFSYLEKLLL	TQFSYLEKLLL	No binder	1517.76	Weak	751.22	HLA-C07:01	ATP8A2:A855T	ENST00000381655
11	RRKSSVSGIRI	RRKSSVSGICI	Weak	543	Weak	605.05	HLA-C07:01	ULK2:R153C	ENST00000361658
11	HHTDMSSSSYL	HHTDMSSLSYL	Weak	330.1	Weak	306.02	HLA-C07:01	KANSL1:S808L	ENST00000574590
11	QRNELNAKVRL	QRNELNAKVCL	Strong	202.86	Strong	236.04	HLA-C07:01	PSMC5:R57C	ENST00000310144
9	DTYQDPRGI	YTYQDPRGI	No binder	6434.51	Weak	425.67	HLA-C07:01	NPHS1:D1208Y	ENST00000378910
10	MKTATNIYLL	MKMATNIYLL	No binder	2099.77	Weak	595.31	HLA-C07:01	SSTR4:T80M	ENST00000255008
9	IRRNESHLI	IRQNESHLI	Strong	139.66	Strong	176.24	HLA-C07:01	GGT7:R197Q	ENST00000336431
11	CRKTFIRRSTL	CRKTFICRSTL	Strong	141.18	Strong	255.99	HLA-C07:01	ZFP14:R183C	ENST00000270001
9	VHLAHHQRI	VHLAHHQQI	Weak	396.76	Weak	371.82	HLA-C07:01	ZNF470:R697Q	ENST00000330619
11	GRIGRNNFKKI	GRIGQNNFKKI	Weak	621.64	Weak	1189.81	HLA-C07:01	EFCAB6:R526Q	ENST00000262726
9	RRFSTMPFM	RHFSTMPFM	Strong	70.26	Weak	352.24	HLA-C07:01	COL4A5:R1512H	ENST00000361603
10	GYTPEELHAM	GYTPEELHTM	Weak	551.89	Weak	449.33	HLA-C07:02	ETS1:A431T	ENST00000319397
11	YRNEIAYLNKL	YRNKIAYLNKL	Strong	45.58	Strong	72.58	HLA-C07:02	TTK:E571K	ENST00000369798
9	LRLVCLQSV	LRLVCLQSM	No binder	3416.85	Weak	707.82	HLA-C07:02	VPS33A:V415M	ENST00000267199
9	YTPEELHAM	YTPEELHTM	No binder	2289.62	Weak	1151.8	HLA-C07:01	ETS1:A431T	ENST00000319397
9	YLVDHEVHF	YLVDHKVHF	Weak	6903.33	Weak	7860.43	HLA-C04:01	FBLN7:E102K	ENST00000331203
11	SRHRRMLTPAF	SHHRRMLTPAF	Strong	186.04	Weak	767.66	HLA-C07:01	CYP4F11:R146H	ENST00000248041
11	SYSSSLMVHQR	SYSSSLMVHQI	No binder	16854.8	Weak	1158.05	HLA-C07:01	ZKSCAN7:R683I	ENST00000273320
11	HYTDVSNMSRL	HYTDVSNMSHL	Strong	110.68	Strong	142.72	HLA-C07:02	DNMT3A:R882H	ENST00000264709
11	GRTGVMICAYL	GRTDVMICAYL	Weak	1874.27	Weak	947.98	HLA-C06:02	PTEN:G132D	ENST00000371953
9	IRVEGNLRV	TRVEGNLRV	Weak	484.69	Weak	508.87	HLA-C06:02	TP53:I195T	ENST00000269305
9	SQASLGFEL	SQASLGFKL	No binder	9245.51	Weak	7650.66	HLA-C04:01	CAPRIN2:E13K	ENST00000298892
10	GRNSFEVRVC	GRNSFEVRVF	No binder	5620.54	Weak	656.19	HLA-C07:01	TP53:C275F	ENST00000269305
9	KQDRDIALL	KQDRDITLL	No binder	8387.64	Weak	5590.22	HLA-C04:01	STAG1:A116T	ENST00000383202
9	FYPEEISSM	FYPEEISLM	Weak	5900.97	Strong	2065.97	HLA-C04:01	HSPA1L:S123L	ENST00000375654
10	KYGTRICPAF	KYGTQICPAF	Weak	500.68	Weak	1000.67	HLA-C07:02	TM6SF1:R166Q	ENST00000322019
11	RYSSHLSQHKR	RYSSHLSQHKI	No binder	12315.5	Weak	814.73	HLA-C07:02	ZNF559:R457I	ENST00000393883
11	NRGDGRKYPEL	NHGDGRKYPEL	Weak	471.75	Weak	1062.03	HLA-C07:01	PCDHB5:R185H	ENST00000231134
9	TRRLCDLRL	TRRLCDLQL	Strong	255.99	Strong	246.48	HLA-C07:01	PIK3CA:R93Q	ENST00000263967
9	HFASVVNSF	HFASVVNYF	Weak	350.34	Weak	301.1	HLA-C07:02	NUDT15:S83Y	ENST00000258662
10	SFLNSFVFKM	SFLNYFVFKM	Weak	476.88	Weak	375.87	HLA-C07:02	UBE3B:S569Y	ENST00000342494
10	CYPAVQKTTL	CYPAVQKTTF	Weak	719.41	Weak	605.05	HLA-C07:02	KPNB1:L552F	ENST00000290158
9	KFDTTPNEL	KFDTTPNKL	Strong	1874.27	Strong	704.01	HLA-C04:01	OXR1:E122K	ENST00000442977
9	YHDRVPDLK	YHDQVPDLK	No binder	9447.76	Weak	7903.07	HLA-C04:01	PDCD6IP:R322Q	ENST00000307296
10	LRKGGNNKLI	LRKGRNNKLI	Weak	628.4	Strong	291.48	HLA-C06:02	PIK3R1:G376R	ENST00000521381
11	RTGVMICAYLL	RTDVMICAYLL	No binder	12449.5	Strong	4311.75	HLA-C04:01	PTEN:G132D	ENST00000371953
9	FYPEEISSM	FYPEEISLM	Strong	328.32	Strong	171.54	HLA-C06:02	HSPA1L:S123L	ENST00000375654
11	SFFEQFRKIYI	SFFEQFCKIYI	Weak	763.52	Weak	1682.07	HLA-C06:02	XPO7:R558C	ENST00000252512
9	SRSSIHNFM	SRSLIHNFM	Strong	176.24	Weak	656.19	HLA-C06:02	ATP2B1:S1140L	ENST00000428670
11	LRHERIHMREK	LRHEIIHMREK	Weak	681.52	Weak	1453.47	HLA-C06:02	ZNF799:R552I	ENST00000430385
10	YVAPRRLLLT	YVAPRRLLLM	No binder	18578.7	Weak	7568.32	HLA-C04:01	SMARCA4:T910M	ENST00000344626
9	QLDEETGEF	QLDEQTGEF	Weak	7989.04	Strong	4701.59	HLA-C04:01	NFE2L2:E79Q	ENST00000397062
9	WRQDIDLGV	WRQDIHLGV	No binder	2204.54	Weak	979.25	HLA-C06:02	NFE2L2:D29H	ENST00000397062
11	YRFVQGKDWGF	YRFVQGKDWGL	Strong	249.16	Strong	71.02	HLA-C06:02	SPOP:F133L	ENST00000347630
11	YRFVQGKDWGF	YRFVQGKDWGL	Strong	128.78	Strong	153.12	HLA-C07:02	SPOP:F133L	ENST00000347630
9	SLYEKVSLM	SLYEKVLLM	Strong	246.48	Strong	294.65	HLA-C06:02	XIRP2:S936L	ENST00000628543
10	YRNGGYIFTL	YQNGGYIFTL	Strong	25.41	Weak	1584.89	HLA-C06:02	PKD2L2:R196Q	ENST00000508883
10	VRCSGHESYL	VRCSGHKSYL	Strong	317.83	Strong	230.98	HLA-C06:02	DMBT1:E175K	ENST00000338354
10	KMDDPNFIPF	KMDDPNFISF	Strong	3033.45	Strong	3184.8	HLA-C04:01	TACC3:P417S	ENST00000313288
9	YRLEGATKL	YCLEGATKL	Strong	3567.97	Weak	7692.16	HLA-C04:01	CSMD1:R1077C	ENST00000520002
9	FPMTPEALL	FSMTPEALL	Strong	4174.04	Weak	5382.48	HLA-C04:01	ZFHX4:P1723S	ENST00000521891
9	NRKFYIYYS	NRKFYIYYL	No binder	9602.34	Strong	77.86	HLA-C07:01	HHIPL2:S294L	ENST00000343410
10	FFALLVTLIS	FFALLVTLIF	No binder	26839.8	Weak	7208.66	HLA-C04:01	OR5B17:S215F	ENST00000357377
10	FPGEYIPTVF	FLGEYIPTVF	No binder	8478.89	Weak	7568.32	HLA-C04:01	RAC1:P29L	ENST00000348035
10	SYASNNVPKM	LYASNNVPKM	Strong	4242.33	Weak	5712.5	HLA-C04:01	OR2A5:S71L	ENST00000408906
10	MFDNSKENEM	MFDNSKKNEM	Strong	4651	Weak	5295.83	HLA-C04:01	PREX2:E1295K	ENST00000288368
11	YEMPRHEVYVL	YEMPRHKVYVL	Weak	5470.55	Weak	5651.03	HLA-C04:01	TMC5:E690K	ENST00000396229
10	YMFLGNFSFL	YMFLENFSFL	No binder	2339.71	Weak	1814.41	HLA-C06:02	OR11H1:G79E	ENST00000252835
9	SIFSGIQFI	SIFSEIQFI	Weak	1376.93	Weak	1262.76	HLA-C06:02	LIPI:G266E	ENST00000344577
11	FPYPRLDANRL	FSYPRLDANRL	No binder	2635.42	Strong	319.56	HLA-C06:02	MROH2B:P173S	ENST00000399564
9	IRTRKNEFL	IRTQKNEFL	Weak	405.44	Strong	223.61	HLA-C07:01	ADAMTS18:R172Q	ENST00000282849
11	FPWPPSGKPLL	FSWPPSGKPLL	No binder	9245.51	Weak	1925.66	HLA-C06:02	PXDNL:P925S	ENST00000356297
11	FSFQPVCKAEM	FLFQPVCKAEM	Weak	743.14	Weak	1283.42	HLA-C07:01	IL37:S202L	ENST00000263326
11	FFPEHQLPSEL	FFSEHQLPSEL	Weak	898.05	Weak	476.88	HLA-C07:01	MORC1:P834S	ENST00000232603
9	QEMSQAEKL	QEMSQAKKL	Weak	6095.65	Weak	8119.76	HLA-C04:01	GIMAP8:E654K	ENST00000307271
11	QRIHTGEKSYI	QRIHTGEKLYI	Weak	989.9	Weak	704.01	HLA-C06:02	ZNF585B:S409L	ENST00000532828
9	FFPAYPQPI	FFSAYPQPI	No binder	2169.05	Weak	1222.43	HLA-C07:01	LRRIQ3:P379S	ENST00000354431
10	YFRDRLGDTF	YFRDRLGDIF	Strong	4406.07	Strong	4382.3	HLA-C04:01	SLC27A5:T554I	ENST00000263093
9	VRDAWGRLP	VRDAWGRLL	No binder	25703	Strong	4288.48	HLA-C04:01	CDKN2A:P114L	ENST00000304494
9	EFSSPSHLL	KFSSPSHLL	Weak	7775.84	Weak	5099.03	HLA-C04:01	TP63:E609K	ENST00000264731
11	CRAENSRGKNS	CRAENSRGKNF	No binder	12051.9	Weak	576.3	HLA-C06:02	CNTN5:S379F	ENST00000524871
11	HTNNYEIIKLL	HTNNYKIIKLL	Weak	1804.62	Weak	1700.36	HLA-C06:02	TRPC5:E156K	ENST00000262839
10	QYQEKENKYF	QYQEKKNKYF	Weak	767.66	Weak	666.93	HLA-C07:02	ANKRD30A:E1129K	ENST00000611781
9	VREMDKRTV	VREMDKQTV	Weak	563.96	Weak	649.13	HLA-C07:01	ZNF831:R1393Q	ENST00000371030
10	YVDPSGGDRF	YVDPSGGDHF	Strong	2593	Strong	3510.53	HLA-C04:01	SMAD4:R361H	ENST00000342988
11	RRVYISYLDSV	RRVYISYLNSV	Weak	1654.99	Weak	888.39	HLA-C06:02	EP300:D1399N	ENST00000263253
10	SRPPVTLRLV	SRPPVTQRLV	Strong	65.84	Strong	72.97	HLA-C06:02	PCBP1:L100Q	ENST00000303577
10	RRNQNYMNIL	RQNQNYMNIL	Weak	7446.48	Weak	7775.84	HLA-C04:01	INPP5D:R552Q	ENST00000445964
9	WFRDGQLLP	WFWDGQLLP	Weak	7945.94	Strong	4018.93	HLA-C04:01	NCAM1:R450W	ENST00000316851
9	IRIRRPCEI	IRICRPCEI	Strong	153.95	Strong	265.87	HLA-C06:02	KIAA2026:R574C	ENST00000399933
10	RRKKKCVRYI	RRKKKCVCYI	Strong	211.83	Weak	449.33	HLA-C06:02	TCF7L2:R488C	ENST00000355995
9	WFMPSAPYW	WFMPLAPYW	Strong	1215.83	Strong	1746.99	HLA-C04:01	APOD:S115L	ENST00000343267
11	KLKEKESFGEI	KRKEKESFGEI	No binder	18279.6	Weak	1347.45	HLA-C06:02	CNBD1:L396R	ENST00000518476
11	YFADMERHRIL	YFADMERHHIL	Weak	365.84	Weak	528.51	HLA-C07:01	TOP2B:R656H	ENST00000264331
11	RSFLAWGVQTF	RRFLAWGVQTF	No binder	7989.04	Weak	375.87	HLA-C07:01	TRIM49C:S327R	ENST00000448984
10	YVDPSGGDRF	YVDPSGGDCF	Strong	2593	Strong	4311.75	HLA-C04:01	SMAD4:R361C	ENST00000342988
9	CWNTSAELL	CWNTSAKLL	Strong	2649.72	Weak	5295.83	HLA-C04:01	MCHR2:E14K	ENST00000281806
9	MQDLFNALL	MQDLFNVLL	Strong	2904.96	Strong	2551.25	HLA-C04:01	ABCA13:A2368V	ENST00000435803
11	MRCRCSSMHFL	MRCHCSSMHFL	Strong	175.29	Strong	153.95	HLA-C06:02	SAT1:R121H	ENST00000379270
11	SFWAELNVARL	SFWAELNIARL	Strong	2873.7	Strong	2649.72	HLA-C04:01	MOS:V109I	ENST00000311923
9	GRHAYGDQY	GSHAYGDQY	No binder	25152.8	Weak	3890.57	HLA-A01:01	IDH1:R132S	ENST00000345146
9	KPIIIGRHA	KPIIIGSHA	Weak	828.06	Weak	696.43	HLA-B07:02	IDH1:R132S	ENST00000345146
9	GRHAYGDQY	GSHAYGDQY	No binder	10527.3	Weak	350.34	HLA-B15:01	IDH1:R132S	ENST00000345146
9	RLERILLAK	RLERILHAK	Strong	74.16	Weak	145.05	HLA-A03:01	GTF2I:L424H	ENST00000573035
9	RLERILLAK	RLERILHAK	Weak	156.47	Weak	179.12	HLA-A11:01	GTF2I:L424H	ENST00000573035
10	IPRLERILLA	IPRLERILHA	Weak	487.32	Weak	416.56	HLA-B07:02	GTF2I:L424H	ENST00000573035
9	LAKERIRFV	HAKERIRFV	Strong	141.18	Weak	193.22	HLA-B08:01	GTF2I:L424H	ENST00000573035
9	LAKERIRFV	HAKERIRFV	Weak	582.56	Weak	432.64	HLA-C06:02	GTF2I:L424H	ENST00000573035
9	LAKERIRFV	HAKERIRFV	Weak	1139.41	Weak	638.68	HLA-C07:01	GTF2I:L424H	ENST00000573035
9	ICDFGLARD	ICDFGLARY	No binder	27279	Strong	560.92	HLA-A01:01	FLT3:D835Y	ENST00000241453
9	DIMSDSNYV	YIMSDSNYV	No binder	1654.99	Strong	3.18	HLA-A02:01	FLT3:D835Y	ENST00000241453
10	KICDFGLARD	KICDFGLARY	No binder	24218	Weak	328.32	HLA-A03:01	FLT3:D835Y	ENST00000241453
10	KICDFGLARD	KICDFGLARY	No binder	25289.2	Weak	339.15	HLA-A11:01	FLT3:D835Y	ENST00000241453
11	LARDIMSDSNY	LARYIMSDSNY	Weak	169.69	Weak	156.47	HLA-B15:01	FLT3:D835Y	ENST00000241453
9	DIMSDSNYV	YIMSDSNYV	No binder	21734.5	Weak	7247.76	HLA-C04:01	FLT3:D835Y	ENST00000241453
11	ARDIMSDSNYV	ARYIMSDSNYV	No binder	3626.35	Strong	326.55	HLA-C06:02	FLT3:D835Y	ENST00000241453
11	ARDIMSDSNYV	ARYIMSDSNYV	No binder	2228.52	Weak	316.12	HLA-C07:01	FLT3:D835Y	ENST00000241453
11	NQVARFNDLRF	NQVARFNDLGF	Weak	101.5	Weak	76.61	HLA-B15:01	RUNX1:R135G	ENST00000344691
9	ARFNDLRFV	ARFNDLGFV	Strong	44.12	Strong	270.22	HLA-C06:02	RUNX1:R135G	ENST00000344691
9	ARFNDLRFV	ARFNDLGFV	Strong	82.64	Weak	598.54	HLA-C07:01	RUNX1:R135G	ENST00000344691
10	DIMSDSNYVV	EIMSDSNYVV	No binder	1079.41	Weak	382.02	HLA-A02:01	FLT3:D835E	ENST00000241453
11	LARDIMSDSNY	LAREIMSDSNY	Weak	169.69	Weak	173.4	HLA-B15:01	FLT3:D835E	ENST00000241453
9	QVQWSPHNE	QVQWSPHNK	No binder	28640	Weak	386.17	HLA-A03:01	RBBP4:E330K	ENST00000373493
9	QVQWSPHNE	QVQWSPHNK	No binder	17695.8	Strong	33.66	HLA-A11:01	RBBP4:E330K	ENST00000373493
9	SPHNETILA	SPHNKTILA	No binder	1347.45	Weak	187.05	HLA-B07:02	RBBP4:E330K	ENST00000373493
10	QWSPHNETIL	QWSPHNKTIL	Weak	7326.61	Weak	7989.04	HLA-C04:01	RBBP4:E330K	ENST00000373493
10	QWSPHNETIL	QWSPHNKTIL	No binder	1255.95	Weak	1115.02	HLA-C07:02	RBBP4:E330K	ENST00000373493
9	ICDFGLARD	ICDFGLARY	No binder	27279	Strong	560.92	HLA-A01:01	KIT:D816Y	ENST00000288135
9	DIKNDSNYV	YIKNDSNYV	No binder	23192.3	Weak	241.2	HLA-A02:01	KIT:D816Y	ENST00000288135
10	KICDFGLARD	KICDFGLARY	No binder	24218	Weak	328.32	HLA-A03:01	KIT:D816Y	ENST00000288135
10	KICDFGLARD	KICDFGLARY	No binder	25289.2	Weak	339.15	HLA-A11:01	KIT:D816Y	ENST00000288135
10	KICDFGLARD	KICDFGLARY	No binder	27279	Weak	247.81	HLA-B15:01	KIT:D816Y	ENST00000288135
11	ARDIKNDSNYV	ARYIKNDSNYV	No binder	3184.8	Strong	228.5	HLA-C06:02	KIT:D816Y	ENST00000288135
11	ARDIKNDSNYV	ARYIKNDSNYV	No binder	1989.19	Strong	220.01	HLA-C07:01	KIT:D816Y	ENST00000288135
10	TLPSEPVEGV	MLPSEPVEGV	Weak	127.39	Strong	20.69	HLA-A02:01	C1orf127:T481M	ENST00000377004
10	IPGHPTPPAT	IPGHPTPPAM	Weak	631.81	Strong	34.77	HLA-B07:02	C1orf127:T481M	ENST00000377004
11	NSDDLDATDKL	NSDDVDATDKL	Weak	3272.12	Weak	3827.94	HLA-A01:01	OR13C5:L273V	ENST00000374779
9	ILNGRISYY	ILNGQISYY	Weak	4084.68	Weak	2936.57	HLA-A01:01	CR2:R33Q	ENST00000367058
10	GRISYYSTPI	GQISYYSTPI	No binder	13648.8	Weak	113.1	HLA-A02:01	CR2:R33Q	ENST00000367058
9	ILNGRISYY	ILNGQISYY	Strong	37.31	Strong	72.18	HLA-A03:01	CR2:R33Q	ENST00000367058
9	ILNGRISYY	ILNGQISYY	Weak	94.1	Weak	108.89	HLA-B15:01	CR2:R33Q	ENST00000367058
9	RTVEEAIEY	GTVEEAIEY	Weak	1050.6	Weak	979.25	HLA-A01:01	NME8:R404G	ENST00000199447
10	LLGPRTVEEA	LLGPGTVEEA	No binder	554.88	Weak	224.82	HLA-A02:01	NME8:R404G	ENST00000199447
9	SPRWRSALL	SSRWRSALL	Strong	5.24	Weak	677.84	HLA-B07:02	LRP12:P11S	ENST00000276654
9	SPRWRSALL	SSRWRSALL	Strong	33.48	Weak	198.52	HLA-B08:01	LRP12:P11S	ENST00000276654
9	PRWRSALLL	SRWRSALLL	No binder	14329.8	Strong	4018.93	HLA-C04:01	LRP12:P11S	ENST00000276654
10	PRWRSALLLL	SRWRSALLLL	Weak	922.68	Strong	83.54	HLA-C06:02	LRP12:P11S	ENST00000276654
9	PRWRSALLL	SRWRSALLL	Weak	1097.07	Strong	78.29	HLA-C07:01	LRP12:P11S	ENST00000276654
11	PRWRSALLLLF	SRWRSALLLLF	No binder	1576.34	Strong	132.31	HLA-C07:02	LRP12:P11S	ENST00000276654
10	RLDHKFDLMY	RLDHTFDLMY	Strong	53.32	Strong	37.92	HLA-A01:01	TUBA3C:K394T	ENST00000400113
11	RLDHKFDLMYA	RLDHTFDLMYA	Weak	309.35	Weak	263.01	HLA-A02:01	TUBA3C:K394T	ENST00000400113
9	HKFDLMYAK	HTFDLMYAK	No binder	6434.51	Strong	53.32	HLA-A03:01	TUBA3C:K394T	ENST00000400113
9	HKFDLMYAK	HTFDLMYAK	No binder	1864.16	Strong	8.16	HLA-A11:01	TUBA3C:K394T	ENST00000400113
10	WARLDHKFDL	WARLDHTFDL	Weak	771.82	Weak	688.93	HLA-B08:01	TUBA3C:K394T	ENST00000400113
11	KFDLMYAKRAF	TFDLMYAKRAF	Strong	3325.66	Strong	2403.86	HLA-C04:01	TUBA3C:K394T	ENST00000400113
9	ARLDHKFDL	ARLDHTFDL	Weak	659.75	Strong	274.64	HLA-C06:02	TUBA3C:K394T	ENST00000400113
9	ARLDHKFDL	ARLDHTFDL	Weak	324.79	Strong	153.95	HLA-C07:01	TUBA3C:K394T	ENST00000400113
9	ARLDHKFDL	ARLDHTFDL	Weak	279.13	Strong	146.63	HLA-C07:02	TUBA3C:K394T	ENST00000400113
11	YSEGAPLPRPL	YSEGALLPRPL	Weak	3932.89	Weak	4288.48	HLA-A01:01	CELSR1:P2385L	ENST00000262738
11	APLPRPLERPV	ALLPRPLERPV	No binder	10136.1	Strong	49.7	HLA-A02:01	CELSR1:P2385L	ENST00000262738
9	APLPRPLER	ALLPRPLER	No binder	18985.1	Weak	337.32	HLA-A03:01	CELSR1:P2385L	ENST00000262738
11	LVYSEGAPLPR	LVYSEGALLPR	Weak	228.5	Weak	166.06	HLA-A11:01	CELSR1:P2385L	ENST00000262738
9	LLSNTQTQY	LLSNTQMQY	Weak	1619.56	Strong	503.39	HLA-A01:01	NTM:T96M	ENST00000374786
10	TQYSIEIQNV	MQYSIEIQNV	Weak	194.27	Strong	26.82	HLA-A02:01	NTM:T96M	ENST00000374786
9	LLSNTQTQY	LLSNTQMQY	No binder	1399.46	Weak	316.12	HLA-A03:01	NTM:T96M	ENST00000374786
9	LLSNTQTQY	LLSNTQMQY	Weak	61.37	Weak	68.38	HLA-B15:01	NTM:T96M	ENST00000374786
9	TQTQYSIEI	TQMQYSIEI	No binder	5295.83	Weak	1525.99	HLA-C06:02	NTM:T96M	ENST00000374786
9	TQTQYSIEI	TQMQYSIEI	No binder	3587.33	Weak	883.6	HLA-C07:01	NTM:T96M	ENST00000374786
9	IQAYVTWNL	IQAYVTWNV	Strong	28.47	Strong	7.65	HLA-A02:01	TRAM1L1:L315V	ENST00000310754
9	NLITLWLQR	NVITLWLQR	No binder	2252.76	Weak	401.08	HLA-A11:01	TRAM1L1:L315V	ENST00000310754
10	IQAYVTWNLI	IQAYVTWNVI	No binder	700.21	Weak	143.49	HLA-B15:01	TRAM1L1:L315V	ENST00000310754
9	YVTWNLITL	YVTWNVITL	Weak	7775.84	Weak	7131.08	HLA-C04:01	TRAM1L1:L315V	ENST00000310754
9	YVTWNLITL	YVTWNVITL	Weak	1469.28	Weak	731.18	HLA-C06:02	TRAM1L1:L315V	ENST00000310754
9	YVTWNLITL	YVTWNVITL	Weak	1297.38	Weak	652.65	HLA-C07:01	TRAM1L1:L315V	ENST00000310754
10	AYVTWNLITL	AYVTWNVITL	Weak	301.1	Strong	226.04	HLA-C07:02	TRAM1L1:L315V	ENST00000310754
10	FLNAIETALA	FLNAIETAFA	Strong	26.68	Strong	17.49	HLA-A02:01	DNAH11:L3532F	ENST00000409508
9	FLNAIETAL	FLNAIETAF	No binder	917.7	Strong	40.68	HLA-B15:01	DNAH11:L3532F	ENST00000409508
11	FLNAIETALAF	FLNAIETAFAF	Weak	7131.08	Weak	8075.95	HLA-C04:01	DNAH11:L3532F	ENST00000409508
9	LAFGDVILI	FAFGDVILI	No binder	3083.08	Weak	392.49	HLA-C06:02	DNAH11:L3532F	ENST00000409508
9	LAFGDVILI	FAFGDVILI	No binder	3398.41	Weak	557.89	HLA-C07:01	DNAH11:L3532F	ENST00000409508
11	FLNAIETALAF	FLNAIETAFAF	Weak	1121.07	Weak	1091.15	HLA-C07:02	DNAH11:L3532F	ENST00000409508
9	YTVVTDRPL	YMVVTDRPL	No binder	6903.33	Weak	209.55	HLA-A02:01	PCDH17:T423M	ENST00000377918
9	YTVVTDRPL	YMVVTDRPL	No binder	1202.75	Weak	74.57	HLA-B15:01	PCDH17:T423M	ENST00000377918
9	NYDNFYTVV	NYDNFYMVV	Strong	2365.16	Strong	4311.75	HLA-C04:01	PCDH17:T423M	ENST00000377918
10	FYTVVTDRPL	FYMVVTDRPL	No binder	3510.53	Weak	1158.05	HLA-C06:02	PCDH17:T423M	ENST00000377918
10	FYTVVTDRPL	FYMVVTDRPL	No binder	2430.01	Weak	869.37	HLA-C07:01	PCDH17:T423M	ENST00000377918
10	FYTVVTDRPL	FYMVVTDRPL	Strong	128.78	Strong	49.7	HLA-C07:02	PCDH17:T423M	ENST00000377918
9	QTPLSTTGY	QTPLSTMGY	Weak	1775.57	Strong	557.89	HLA-A01:01	SLITRK5:T303M	ENST00000325089
11	STTGYLHTTPA	STMGYLHTTPA	No binder	3665.8	Weak	161.63	HLA-A02:01	SLITRK5:T303M	ENST00000325089
9	RPQTPLSTT	RPQTPLSTM	Strong	43.65	Strong	6.33	HLA-B07:02	SLITRK5:T303M	ENST00000325089
9	TGYLHTTPA	MGYLHTTPA	No binder	1637.18	Weak	223.61	HLA-B08:01	SLITRK5:T303M	ENST00000325089
11	EMRPQTPLSTT	EMRPQTPLSTM	No binder	14099.1	Weak	297.86	HLA-B15:01	SLITRK5:T303M	ENST00000325089
10	MRPQTPLSTT	MRPQTPLSTM	No binder	3202.08	Strong	89.62	HLA-C06:02	SLITRK5:T303M	ENST00000325089
10	MRPQTPLSTT	MRPQTPLSTM	No binder	3975.68	Strong	102.05	HLA-C07:01	SLITRK5:T303M	ENST00000325089
10	MRPQTPLSTT	MRPQTPLSTM	No binder	7446.48	Weak	297.86	HLA-C07:02	SLITRK5:T303M	ENST00000325089
9	VSYRLHYHG	VSYRLHYHR	No binder	19191.6	Weak	531.38	HLA-A03:01	ADCY9:G1010R	ENST00000294016
9	VSYRLHYHG	VSYRLHYHR	No binder	14099.1	Weak	72.97	HLA-A11:01	ADCY9:G1010R	ENST00000294016
9	YRLHYHGDV	YRLHYHRDV	Weak	423.37	Strong	55.38	HLA-C06:02	ADCY9:G1010R	ENST00000294016
9	YRLHYHGDV	YRLHYHRDV	Weak	348.45	Strong	44.12	HLA-C07:01	ADCY9:G1010R	ENST00000294016
9	YRLHYHGDV	YRLHYHRDV	Weak	432.64	Strong	144.27	HLA-C07:02	ADCY9:G1010R	ENST00000294016
10	GQLGLNAEHA	GQLGLNAEHV	No binder	5500.22	Weak	430.3	HLA-A02:01	CPT1B:A474V	ENST00000312108
11	AWADAPIIGHL	VWADAPIIGHL	Weak	5681.68	Weak	6940.78	HLA-C04:01	CPT1B:A474V	ENST00000312108
[truncated: 94 more rows]
